# Supplementary material for: Neuroblastoma cells undergo transcriptomic alterations upon dissemination into the bone marrow and subsequent tumor progression
Source: Int J Cancer. 2017 Oct 4;142(2):297–307. doi: 10.1002/ijc.31053 (PMC5725737; doi:10.1002/ijc.31053)
Supplement: Supplementary file 5 — Supporting Information Table 1 [file IJC-142-297-s005.xls]

## Sheet: Sheet1
Patient ID	Sample ID	Tissue	Timepoint	DTC (%)	Gender	MNA (FISH/SNParray)	MYCN (transcription)	Comment
p01	D01d	DTC	Diagnosis	23	F	No	Low
p02	D02d	DTC	Diagnosis	59	F	Yes	High
p03	D03d	DTC	Diagnosis	72	M	Yes	High
p04	D04d	DTC	Diagnosis	82	F	Yes	Low	Segmental aberrations: 1p-, 3q-, 6q-, 13q- (mini PCDH9 loss), +17q, ++17q, +20p Copy neutral LOH: 9p segmental UPD and PTPRD intragenic loss, whole chromosome UPD 10. Amplifications: 1. 2p.24.3: MYCN, MYCNOS, MYCNUT, 2. 2p23.2p23.1: ALK, PPP1CB (part), SPDYA, TRMT61B, WDR43, SNORD92, SNORD53, FAM179A, C2orf71, CLIP4.
p05	D05d	DTC	Diagnosis	70	M	Yes	High
p06	D06d	DTC	Diagnosis	43	M	No	Low
p06	D06r	DTC	Relapse	53	M	No	Low
p07	D07d	DTC	Diagnosis	72	M	Yes	High
p07	D07r	DTC	Relapse	70	M	Yes	High
p07	D07r2	DTC	Relapse	30	M	Yes	High
p08	D08d	DTC	Diagnosis	90	F	No	Low
p08	D08r	DTC	Relapse	64	F	No	Low
p10	D10d	DTC	Diagnosis	40	M	NA	Low
p10	D10r	DTC	Relapse	28	M	NA	Low
p11	D11r	DTC	Relapse	26	M	Yes	High
p12	D12r	DTC	Relapse	27	F	No	Low
p14	D14r	DTC	Relapse	59	M	No	Low
p15	D15r	DTC	Relapse	60	M	No	Low
p16	D16r	DTC	Relapse	90	F	No	Low
p17	D17r	DTC	Relapse	63	M	Yes	High
p18	D18r	DTC	Relapse	65	M	Yes	High
p20	D20r	DTC	Relapse	77	F	No	Low
p21	D21r	DTC	Relapse	79	F	No	Low
p22	D22r	DTC	Relapse	83	F	No	Low
p23	D23r	DTC	Relapse	84	M	No	Low
p24	D24r	DTC	Relapse	90	F	Yes	High
p25	D25r	DTC	Relapse	76	M	No	Low
p26	D26r	DTC	Relapse	90	M	No	Low
p27	D27d	DTC	Diagnosis	70	M	No	Low
p28	D28d	DTC	Diagnosis	63	F	No	Low
p30	D30d	DTC	Diagnosis	80	F	Yes	High
p31	D31d	DTC	Diagnosis	38	M	NA	High
p33	D33d	DTC	Diagnosis	40	M	No	Low
p33	D33r	DTC	Relapse	18	M	No	Low
p35	D35d	DTC	Diagnosis	96	M	Yes	High
p36	D36d	DTC	Diagnosis	63	M	No	High
p37	D37d	DTC	Diagnosis	91	F	No	Low
p39	D39d	DTC	Diagnosis	92	M	No	Low
p40	D40d	DTC	Diagnosis	79	M	NA	High
p42	D42d	DTC	Diagnosis	23	M	Yes	High
p43	D43d	DTC	Diagnosis	19	M	NA	Low
p61	D61d	DTC	Diagnosis	63	M	No	Low
p01	M01d	MNC	Diagnosis	/	F	/	/
p02	M02d	MNC	Diagnosis	/	F	/	/
p03	M03d	MNC	Diagnosis	/	M	/	/
p04	M04d	MNC	Diagnosis	/	F	/	/
p06	M06d	MNC	Diagnosis	/	M	/	/
p07	M07d	MNC	Diagnosis	/	M	/	/
p07	M07r	MNC	Relapse	/	M	/	/
p08	M08r	MNC	Relapse	/	F	/	/
p10	M10d	MNC	Diagnosis	/	M	/	/
p10	M10r	MNC	Relapse	/	M	/	/
p11	M11r	MNC	Relapse	/	M	/	/
p12	M12r	MNC	Relapse	/	F	/	/
p13	M13r	MNC	Relapse	/	F	/	/
p15	M15r	MNC	Relapse	/	M	/	/
p20	M20r	MNC	Relapse	/	F	/	/
p21	M21r	MNC	Relapse	/	F	/	/
p22	M22r	MNC	Relapse	/	F	/	/
p23	M23r	MNC	Relapse	/	M	/	/
p24	M24r	MNC	Relapse	/	F	/	/
p27	M27d	MNC	Diagnosis	/	M	/	/
p28	M28d	MNC	Diagnosis	/	F	/	/
p30	M30d	MNC	Diagnosis	/	F	/	/
p31	M31d	MNC	Diagnosis	/	M	/	/
p33	M33d	MNC	Diagnosis	/	M	/	/
p33	M33r	MNC	Relapse	/	M	/	/
p34	M34r	MNC	Relapse	/	M	/	/
p59	M59d	MNC	Diagnosis	/	M	/	/
p60	M60d	MNC	Diagnosis	/	M	/	/
p02	T02d	TU	Diagnosis	/	F	Yes	High
p05	T05d	TU	Diagnosis	/	M	Yes	High
p06	T06d	TU	Diagnosis	/	M	No	Low
p44	T44d	TU	Diagnosis	/	M	Yes	High
p47	T47d	TU	Diagnosis	/	M	Yes	High
p48	T48d	TU	Diagnosis	/	F	Yes	High
p49	T49d	TU	Diagnosis	/	F	Yes	High
p50	T50d	TU	Diagnosis	/	F	No	Low
p52	T52d	TU	Diagnosis	/	F	Yes	High
p53	T53d	TU	Diagnosis	/	M	Yes	High
p54	T54d	TU	Diagnosis	/	M	Yes	High
p55	T55d	TU	Diagnosis	/	M	No	Low
p56	T56d	TU	Diagnosis	/	M	No	Low
p57	T57d	TU	Diagnosis	/	M	Yes	High
p62	T62d	TU	Diagnosis	/	M	No	Low
p63	T63d	TU	Diagnosis	/	F	No	Low
