# Supplementary material for: Neuroblastoma cells undergo transcriptomic alterations upon dissemination into the bone marrow and subsequent tumor progression
Source: Int J Cancer. 2017 Oct 4;142(2):297–307. doi: 10.1002/ijc.31053 (PMC5725737; doi:10.1002/ijc.31053)
Supplement: Supplementary file 6 — Supporting Information Table 2 [file IJC-142-297-s006.xlsx]

## Sheet: join
sample	total reads >	pass-filter >	mapped >	exonic >	non-rRNA >	protein coding >	uniquely mapped protein-coding reads >	non-duplicates
D18r	172384483	172384483	159469500	97499656	86098402	73850588	69671858	12099149
M34r	86285722	86285722	77821157	44415586	39217354	33126325	31082812	8208427
D28d	53677049	53677049	49562014	34601283	29431968	24629324	23314063	7669712
D01d	63238702	63238702	55020156	31914015	28874902	24102524	22812267	3276489
D61d	39852742	39852742	35246376	27440978	26573955	23310146	22271978	1349918
T56d	35299983	35299983	32649915	27705330	25498950	22598816	21716291	4701110
D07r	53401084	53401084	48743696	30290589	26816345	22688569	21520034	6430673
D08r	51276680	51276680	47304224	28778475	25748341	22147642	21146634	9124585
D31d	53353455	53353455	46979023	28722332	25628732	22107585	20938587	5441688
D42d	44663819	44663819	37405053	27728321	24469756	21533271	20281896	968422
D35d	38621823	38621823	32589234	26878385	25427796	21775855	20201515	1562063
M60d	37213439	37213439	35085895	23805775	23185993	20602673	19650748	6485931
M02d	47060118	47060118	43874011	25447396	22977993	20479869	19606708	8438618
M13r	50718900	50718900	46191301	26233603	24382137	20813014	19595523	5135256
M01d	55214946	55214946	50143321	28418003	23504662	20057924	18930661	4687940
T63d	31863731	31863731	29961748	22640986	21677677	19552842	18801915	5848291
T06d	30395438	30395438	28892195	21510700	21120479	19437475	18655907	9335577
M15r	47140765	47140765	43493082	26495514	22773392	19603749	18608459	9046255
D07d	48935432	48935432	44093232	28524837	24000235	19632791	18398825	4615710
D10r	47435693	47435693	42079135	24644522	22142884	18252446	17354970	5364229
D33r	49774818	49774818	45260757	27153244	21094518	17900068	16890716	5361831
M07d	42867295	42867295	39034071	22862693	20720058	17741978	16887720	5212295
M12r	43252363	43252363	39763055	25353194	20671706	17772311	16836453	6230341
T02d	44267112	44267112	41063815	23691965	19670436	17287588	16346016	7338658
M06d	32441802	32441802	30125593	20609617	19515208	17180586	16300912	5431312
D30d	36771650	36771650	33309690	26217950	23451603	17597606	16244753	3422565
D06d	27737029	27737029	25886034	19807217	19327691	16820229	16039195	6336673
M11r	39135035	39135035	36644746	22287937	18968011	16726812	15970431	8030845
T50d	29200801	29200801	26769115	19711937	18735797	16661318	15968263	4745631
M10r	43540104	43540104	39647613	23931204	19520660	16705575	15873321	6812919
T48d	30189387	30189387	27805650	20718552	19069288	16664753	15757273	3447463
D39d	36367651	36367651	30841411	21056306	18347959	16451504	15706921	1140493
M07r	45275267	45275267	40964559	21804494	18959743	16204913	15457706	5133307
D05d	32132025	32132025	30063775	20273908	19206945	16458647	15386869	4285658
M20r	43663409	43663409	38622162	20806021	18520453	15892373	15108662	6185163
M10d	36529881	36529881	33571700	21007846	18436235	16125999	14971254	6964545
D04d	33793300	33793300	31103230	25232904	22131434	15870592	14937837	2665130
M59d	27559624	27559624	26049869	18193027	17698662	15684639	14844754	6270838
T49d	31241675	31241675	26435375	20466222	18190522	15703720	14686795	1256412
D17r	35119107	35119107	32839745	24638049	19707967	15343837	14485920	4854418
T57d	31228429	31228429	28480579	19508216	17631575	15376373	14465734	2912509
D36d	30490649	30490649	26066023	18943179	17713596	15166195	14465389	1561144
T54d	32750955	32750955	28591261	20615414	18339398	15248073	14152266	837231
D03d	33907302	33907302	31003538	21896080	19586788	15227661	14114920	4670021
D06r	30953884	30953884	28452602	18739868	16711287	14571917	13946626	6547315
D40d	30708217	30708217	24830164	18605391	16685824	14334337	13635530	659652
M23r	36190300	36190300	33908883	18991356	16326849	14283595	13624359	7583680
T62d	22597629	22597629	21283793	15907666	15419087	14091787	13531864	6359261
D24r	32462536	32462536	29567094	19463744	16968369	14364375	13519209	6429113
D22r	30998984	30998984	28317323	20401233	17912010	14378251	13498183	4153702
D12r	29946791	29946791	27606920	19512620	17325534	14161641	13401158	5098637
D10d	40870471	40870471	36542651	20674899	17711217	14220546	13382904	5001821
D02d	31670993	31670993	28724172	20196022	17839274	14255169	13373035	3065228
D21r	32937689	32937689	30020093	19912279	17944264	14023861	13272080	4490880
D27d	32456465	32456465	29866554	19704413	16507971	14051919	13166260	6591398
D37d	28604706	28604706	25113259	17578943	15820261	14277545	13067255	1849813
M04d	31135179	31135179	28502804	17534792	15864119	13813876	12978792	5372824
M03d	37212744	37212744	33927969	20320647	16490911	13773914	12927910	4988618
M21r	35555388	35555388	31530630	18767672	16224681	13470422	12666425	4499513
M33d	34486020	34486020	31298868	17931987	15703601	13328740	12562258	4914452
M22r	36740102	36740102	33585536	21112416	15658319	13286933	12464385	4907948
M30d	35386684	35386684	32925625	16683151	15307980	13028505	12390703	6868961
T44d	23527232	23527232	21658326	16250904	15139612	12999455	12211443	2128302
D15r	31043164	31043164	28327647	17129485	15032968	12490779	11808398	5882545
D16r	30266734	30266734	27645175	16841678	14844231	12410875	11800151	5313335
D08d	29890035	29890035	27647789	16926052	14856187	12427197	11784733	6271579
T55d	21317778	21317778	19750356	14563389	13568836	12236680	11725993	4219206
D26r	26092592	26092592	24199428	16625707	13746813	12263072	11708454	7076843
T53d	27431776	27431776	24898016	17328882	14709313	12487885	11700058	2377917
T05d	31433703	31433703	28936322	14707073	13987425	12379351	11695862	3366361
T52d	28191516	28191516	24687200	17074131	13602634	11918611	11254568	1626412
D14r	31128921	31128921	27889982	16494273	14357387	11705918	11061438	4996324
M27d	30066504	30066504	27658832	17752584	14148852	12595569	11008708	5252444
D43d	25830254	25830254	19818782	14446507	13082706	11561497	11002717	395370
D33d	29947072	29947072	24476009	17026716	15552844	11447789	10712596	1063365
D11r	26737972	26737972	24481225	14934866	13591601	11158109	10606508	4532678
M28d	23881127	23881127	22326512	14113398	12159504	10608826	10094700	3935813
M33r	31420529	31420529	29042680	16886149	12344403	10739898	10021651	5693490
T47d	19539023	19539023	17543189	12473000	11376316	10098144	9571342	2169880
D23r	22814108	22814108	20924673	13354396	11912187	10029170	9569853	3569740
D25r	21433042	21433042	19609810	13113487	11476754	9877423	9397245	5455440
M24r	24339005	24339005	22258468	13425490	11287981	9635750	9088965	4988221
M31d	22236768	22236768	19950932	11842815	10170049	9051796	8646756	4998091
D07r2	36584757	36584757	33484258	18964408	8593301	7142568	6669836	3168551
M08r	12651061	12651061	11597596	6878614	5827020	5203016	4903818	3543372
D20r	12115260	12115260	11135537	6951480	6069803	5133688	4840308	3081727
