# Supplementary material for: Neuroblastoma cells undergo transcriptomic alterations upon dissemination into the bone marrow and subsequent tumor progression
Source: Int J Cancer. 2017 Oct 4;142(2):297–307. doi: 10.1002/ijc.31053 (PMC5725737; doi:10.1002/ijc.31053)
Supplement: Supplementary file 8 — Supporting Information Table 4 [file IJC-142-297-s008.xlsx]

## Sheet: gsea_report_for_na_pos_14697211
Gene set (MSigDB)	SIZE	ES	NES	NOM p-val	FDR q-val	FWER p-val
HALLMARK_MYC_TARGETS_V1	199	0.802959	2.87871	0	0	0
RHEIN_ALL_GLUCOCORTICOID_THERAPY_DN	352	0.740589	2.83634	0	0	0
KEGG_RIBOSOME	88	0.867371	2.80869	0	0	0
REACTOME_INFLUENZA_VIRAL_RNA_TRANSCRIPTION_AND_REPLICATION	117	0.813261	2.72885	0	0	0
REACTOME_PEPTIDE_CHAIN_ELONGATION	101	0.841191	2.72657	0	0	0
REACTOME_3_UTR_MEDIATED_TRANSLATIONAL_REGULATION	122	0.818581	2.69343	0	0	0
GSE22886_UNSTIM_VS_IL2_STIM_NKCELL_DN	194	0.747762	2.68971	0	0	0
SCHUHMACHER_MYC_TARGETS_UP	78	0.844177	2.67915	0	0	0
REACTOME_NONSENSE_MEDIATED_DECAY_ENHANCED_BY_THE_EXON_JUNCTION_COMPLEX	122	0.78924	2.65639	0	0	0
REACTOME_TRANSLATION	164	0.75998	2.64326	0	0	0
STRUCTURAL_CONSTITUENT_OF_RIBOSOME	80	0.83033	2.64244	0	0	0
MYC_UP.V1_UP	167	0.750271	2.63833	0	0	0
REACTOME_SRP_DEPENDENT_COTRANSLATIONAL_PROTEIN_TARGETING_TO_MEMBRANE	125	0.771623	2.61745	0	0	0
REACTOME_INFLUENZA_LIFE_CYCLE	151	0.740912	2.56006	0	0	0
SCHLOSSER_MYC_TARGETS_REPRESSED_BY_SERUM	154	0.731703	2.53904	0	0	0
KRIGE_RESPONSE_TO_TOSEDOSTAT_24HR_DN	942	0.621863	2.53456	0	0	0
MENSSEN_MYC_TARGETS	51	0.862294	2.52316	0	0	0
WHITEFORD_PEDIATRIC_CANCER_MARKERS	114	0.765488	2.51718	0	0	0
GSE36476_CTRL_VS_TSST_ACT_40H_MEMORY_CD4_TCELL_OLD_DN	193	0.703175	2.51639	0	0	0
KIM_MYC_AMPLIFICATION_TARGETS_UP	192	0.702022	2.51416	0	0	0
GSE22886_UNSTIM_VS_IL15_STIM_NKCELL_DN	196	0.7017	2.5115	0	0	0
HALLMARK_MYC_TARGETS_V2	58	0.829421	2.50325	0	0	0
CHR2P24	50	0.846848	2.49462	0	0	0
MANALO_HYPOXIA_DN	277	0.67264	2.4944	0	0	0
REACTOME_ACTIVATION_OF_THE_MRNA_UPON_BINDING_OF_THE_CAP_BINDING_COMPLEX_AND_EIFS_AND_SUBSEQUENT_BINDING_TO_43S	62	0.807179	2.48235	0	0	0
KIM_MYCN_AMPLIFICATION_TARGETS_UP	89	0.766571	2.47542	0	0	0
REACTOME_METABOLISM_OF_PROTEINS	441	0.642781	2.4677	0	0	0
CHNG_MULTIPLE_MYELOMA_HYPERPLOID_UP	52	0.836363	2.46134	0	0	0
BHATTACHARYA_EMBRYONIC_STEM_CELL	87	0.771112	2.45974	0	0	0
PUJANA_CHEK2_PCC_NETWORK	761	0.603443	2.43025	0	0	0
RHODES_CANCER_META_SIGNATURE	64	0.791469	2.41084	0	0	0
REACTOME_FORMATION_OF_THE_TERNARY_COMPLEX_AND_SUBSEQUENTLY_THE_43S_COMPLEX	54	0.809332	2.40729	0	0	0
SHIPP_DLBCL_VS_FOLLICULAR_LYMPHOMA_UP	44	0.844662	2.39762	0	0	0
LASTOWSKA_COAMPLIFIED_WITH_MYCN	40	0.860007	2.39727	0	0	0
HALLMARK_OXIDATIVE_PHOSPHORYLATION	199	0.665964	2.39428	0	0	0
REACTOME_METABOLISM_OF_RNA	271	0.651188	2.39306	0	2.89974e-05	0.001
KRIGE_RESPONSE_TO_TOSEDOSTAT_6HR_DN	846	0.590807	2.3927	0	2.82136e-05	0.001
MALONEY_RESPONSE_TO_17AAG_DN	79	0.748057	2.38729	0	2.74712e-05	0.001
GSE3982_MEMORY_CD4_TCELL_VS_TH2_DN	193	0.675876	2.3828	0	2.67668e-05	0.001
MUELLER_PLURINET	299	0.635591	2.38273	0	2.60976e-05	0.001
LI_AMPLIFIED_IN_LUNG_CANCER	175	0.674815	2.3827	0	2.54611e-05	0.001
REACTOME_MITOCHONDRIAL_PROTEIN_IMPORT	49	0.819489	2.37708	0	2.48549e-05	0.001
GSE17974_0H_VS_6H_IN_VITRO_ACT_CD4_TCELL_DN	183	0.673188	2.37554	0	2.42769e-05	0.001
GSE24634_TEFF_VS_TCONV_DAY5_IN_CULTURE_UP	193	0.669016	2.36824	0	2.37251e-05	0.001
SANA_RESPONSE_TO_IFNG_DN	82	0.753419	2.36688	0	2.31979e-05	0.001
REACTOME_METABOLISM_OF_MRNA	225	0.657744	2.36621	0	2.26936e-05	0.001
GSE17974_CTRL_VS_ACT_IL4_AND_ANTI_IL12_24H_CD4_TCELL_DN	183	0.664183	2.36125	0	2.22107e-05	0.001
GSE24634_TREG_VS_TCONV_POST_DAY3_IL4_CONVERSION_UP	191	0.655949	2.34474	0	8.71232e-05	0.004
CREIGHTON_ENDOCRINE_THERAPY_RESISTANCE_1	495	0.602346	2.3415	0	0.000106415	0.005
CUI_TCF21_TARGETS_2_UP	412	0.610027	2.33476	0	0.000104287	0.005
WEI_MYCN_TARGETS_WITH_E_BOX	737	0.580999	2.33333	0	0.000102242	0.005
GSE36476_CTRL_VS_TSST_ACT_16H_MEMORY_CD4_TCELL_YOUNG_DN	191	0.643059	2.33123	0	0.000100276	0.005
GSE15930_NAIVE_VS_24H_IN_VITRO_STIM_CD8_TCELL_DN	195	0.651987	2.32536	0	9.8384e-05	0.005
GSE36476_CTRL_VS_TSST_ACT_72H_MEMORY_CD4_TCELL_YOUNG_DN	191	0.6565	2.32378	0	9.65621e-05	0.005
GRADE_COLON_AND_RECTAL_CANCER_UP	275	0.631525	2.31573	0	0.000132386	0.007
MATTIOLI_MGUS_VS_PCL	111	0.700735	2.30521	0	0.000186138	0.01
BENPORATH_ES_1	366	0.607403	2.3045	0	0.000182872	0.01
SOTIRIOU_BREAST_CANCER_GRADE_1_VS_3_UP	145	0.663412	2.30303	0	0.00019801	0.011
GSE36476_CTRL_VS_TSST_ACT_72H_MEMORY_CD4_TCELL_OLD_DN	195	0.639819	2.29903	0	0.000194654	0.011
BERENJENO_TRANSFORMED_BY_RHOA_UP	518	0.590557	2.29818	0	0.00019141	0.011
GSE15930_NAIVE_VS_48H_IN_VITRO_STIM_IFNAB_CD8_TCELL_DN	191	0.650557	2.29767	0	0.000188272	0.011
GSE36476_CTRL_VS_TSST_ACT_40H_MEMORY_CD4_TCELL_YOUNG_DN	194	0.650523	2.29529	0	0.000185236	0.011
BROWN_MYELOID_CELL_DEVELOPMENT_DN	124	0.685791	2.29427	0	0.000182295	0.011
HALLMARK_E2F_TARGETS	199	0.642304	2.29166	0	0.000195796	0.012
GSE15930_NAIVE_VS_24H_IN_VITRO_STIM_INFAB_CD8_TCELL_DN	195	0.646121	2.2916	0	0.000192784	0.012
WONG_MITOCHONDRIA_GENE_MODULE	216	0.635115	2.2894	0	0.000205928	0.013
SCHLOSSER_MYC_TARGETS_AND_SERUM_RESPONSE_DN	46	0.808763	2.2883	0	0.000202855	0.013
CHEMNITZ_RESPONSE_TO_PROSTAGLANDIN_E2_UP	135	0.675485	2.28752	0	0.000199872	0.013
GSE29617_CTRL_VS_TIV_FLU_VACCINE_PBMC_2008_DN	189	0.639197	2.2867	0	0.000196975	0.013
ZHOU_CELL_CYCLE_GENES_IN_IR_RESPONSE_24HR	122	0.683039	2.28352	0	0.000224	0.015
TARTE_PLASMA_CELL_VS_PLASMABLAST_DN	307	0.616241	2.28298	0	0.000220845	0.015
GSE15930_NAIVE_VS_24H_IN_VITRO_STIM_IL12_CD8_TCELL_DN	195	0.646019	2.28157	0	0.000247068	0.016
ROSTY_CERVICAL_CANCER_PROLIFERATION_CLUSTER	137	0.669751	2.27802	0	0.000243683	0.016
NUCLEOLUS	121	0.680692	2.27367	0	0.000254667	0.017
GSE3982_EOSINOPHIL_VS_TH1_DN	193	0.636365	2.27024	0	0.000264981	0.018
REACTOME_TCA_CYCLE_AND_RESPIRATORY_ELECTRON_TRANSPORT	118	0.672057	2.26817	0	0.000261494	0.018
GSE24634_NAIVE_CD4_TCELL_VS_DAY3_IL4_CONV_TREG_DN	193	0.63737	2.26751	0	0.000271555	0.019
PENG_GLUTAMINE_DEPRIVATION_DN	331	0.600772	2.26401	0	0.000294918	0.021
KEGG_CYSTEINE_AND_METHIONINE_METABOLISM	34	0.824075	2.26203	0	0.000304457	0.022
RICKMAN_TUMOR_DIFFERENTIATED_WELL_VS_POORLY_UP	225	0.623137	2.25934	0	0.000300651	0.022
POMEROY_MEDULLOBLASTOMA_PROGNOSIS_DN	43	0.797125	2.25131	0	0.000336036	0.025
LEE_TARGETS_OF_PTCH1_AND_SUFU_UP	50	0.750908	2.24588	0.00197239	0.000357226	0.027
GSE22886_NAIVE_CD4_TCELL_VS_48H_ACT_TH1_DN	193	0.623889	2.24283	0	0.000377664	0.029
PROTEIN_FOLDING	58	0.742683	2.2409	0	0.000385634	0.03
RHODES_UNDIFFERENTIATED_CANCER	68	0.737031	2.24067	0	0.000381097	0.03
MISSIAGLIA_REGULATED_BY_METHYLATION_DN	119	0.665807	2.23726	0	0.000376666	0.03
GSE17974_0H_VS_24H_IN_VITRO_ACT_CD4_TCELL_DN	182	0.629449	2.23717	0	0.000372336	0.03
GSE24634_TREG_VS_TCONV_POST_DAY5_IL4_CONVERSION_UP	192	0.622235	2.23524	0	0.000368105	0.03
BILD_MYC_ONCOGENIC_SIGNATURE	192	0.629048	2.23504	0	0.000363969	0.03
GSE3982_CENT_MEMORY_CD4_TCELL_VS_TH2_DN	190	0.631296	2.23233	0	0.000359925	0.03
CELLULAR_BIOSYNTHETIC_PROCESS	314	0.588654	2.22898	0	0.000447857	0.038
GSE31082_DN_VS_DP_THYMOCYTE_UP	189	0.626573	2.22817	0	0.000442989	0.038
COLLER_MYC_TARGETS_UP	25	0.865605	2.22793	0	0.000438225	0.038
PRAMOONJAGO_SOX4_TARGETS_DN	50	0.764934	2.22542	0	0.000489636	0.043
TONKS_TARGETS_OF_RUNX1_RUNX1T1_FUSION_MONOCYTE_UP	197	0.627951	2.22419	0	0.000484482	0.043
ZHANG_RESPONSE_TO_CANTHARIDIN_DN	68	0.718019	2.22013	0	0.000501127	0.045
CHR11Q14	39	0.777927	2.2195	0	0.000495961	0.045
CHR3P25	71	0.714044	2.21476	0	0.000533165	0.049
MOOTHA_HUMAN_MITODB_6_2002	424	0.574556	2.21281	0	0.000559419	0.052
LI_WILMS_TUMOR_VS_FETAL_KIDNEY_1_DN	162	0.637841	2.21026	0	0.000574851	0.054
GSE7764_IL15_TREATED_VS_CTRL_NK_CELL_24H_UP	184	0.624522	2.20755	0	0.000620834	0.059
ZHOU_CELL_CYCLE_GENES_IN_IR_RESPONSE_6HR	82	0.700844	2.20615	0	0.000635454	0.061
MITOCHONDRIAL_INNER_MEMBRANE	66	0.711606	2.20303	0	0.000649401	0.063
UNFOLDED_PROTEIN_BINDING	42	0.762073	2.19419	0	0.000864386	0.081
GSE24634_TEFF_VS_TCONV_DAY3_IN_CULTURE_UP	194	0.614702	2.19154	0	0.000886323	0.084
CASORELLI_ACUTE_PROMYELOCYTIC_LEUKEMIA_DN	643	0.54689	2.16504	0	0.00173823	0.163
GSE22886_NEUTROPHIL_VS_MONOCYTE_DN	195	0.603257	2.16199	0	0.00183961	0.172
MOREAUX_B_LYMPHOCYTE_MATURATION_BY_TACI_DN	68	0.710819	2.16143	0	0.00184211	0.174
BENPORATH_PROLIFERATION	136	0.62879	2.16045	0	0.00183477	0.175
GRAHAM_NORMAL_QUIESCENT_VS_NORMAL_DIVIDING_DN	86	0.678461	2.16023	0	0.00182756	0.176
SANSOM_APC_TARGETS_REQUIRE_MYC	196	0.609335	2.15769	0	0.00188619	0.182
CHR2Q31	82	0.690212	2.15622	0	0.00193503	0.188
MOOTHA_MITOCHONDRIA	437	0.557323	2.15563	0	0.0019366	0.189
REACTOME_TRNA_AMINOACYLATION	42	0.770172	2.15431	0	0.00195607	0.193
GSE22886_NAIVE_CD4_TCELL_VS_12H_ACT_TH1_DN	192	0.60346	2.15341	0	0.00194822	0.193
KEGG_PURINE_METABOLISM	154	0.614739	2.14984	0	0.00198559	0.197
CAIRO_PML_TARGETS_BOUND_BY_MYC_UP	23	0.866483	2.14677	0	0.0020494	0.201
ODONNELL_METASTASIS_DN	24	0.853099	2.14496	0.00206612	0.00209334	0.205
RNA_BINDING	252	0.588251	2.13788	0	0.00236631	0.229
GSE17974_0H_VS_12H_IN_VITRO_ACT_CD4_TCELL_DN	182	0.607732	2.13513	0	0.00253866	0.244
GSE12845_IGD_POS_BLOOD_VS_PRE_GC_TONSIL_BCELL_DN	194	0.597361	2.13193	0	0.00259561	0.249
HALLMARK_UNFOLDED_PROTEIN_RESPONSE	112	0.649762	2.13021	0	0.00265145	0.258
REACTOME_RESPIRATORY_ELECTRON_TRANSPORT_ATP_SYNTHESIS_BY_CHEMIOSMOTIC_COUPLING_AND_HEAT_PRODUCTION_BY_UNCOUPLING_PROTEINS_	81	0.67227	2.12891	0	0.00270668	0.265
GSE3982_MEMORY_CD4_TCELL_VS_TH1_DN	192	0.597043	2.12591	0	0.00291348	0.285
TRANSLATION	176	0.608862	2.1254	0	0.00293208	0.29
GSE10239_KLRG1INT_VS_KLRG1HIGH_EFF_CD8_TCELL_UP	186	0.607417	2.12337	0	0.00296697	0.296
MORI_IMMATURE_B_LYMPHOCYTE_DN	90	0.651995	2.12285	0	0.00297649	0.3
PECE_MAMMARY_STEM_CELL_UP	137	0.628965	2.12225	0	0.00296927	0.3
GSE15930_NAIVE_VS_48H_IN_VITRO_STIM_CD8_TCELL_DN	192	0.595317	2.12058	0	0.00302783	0.306
GSE29618_MONOCYTE_VS_MDC_DAY7_FLU_VACCINE_DN	192	0.601591	2.12051	0	0.00301261	0.306
GSE22886_NAIVE_BCELL_VS_NEUTROPHIL_UP	196	0.595018	2.12039	0	0.00298962	0.306
WELCSH_BRCA1_TARGETS_DN	139	0.615361	2.11878	0	0.00305454	0.316
GSE3982_EFF_MEMORY_CD4_TCELL_VS_TH2_DN	192	0.58737	2.11529	0	0.00325983	0.338
RIBOSOME_BIOGENESIS_AND_ASSEMBLY	18	0.859027	2.11381	0.00214592	0.00329814	0.345
HESS_TARGETS_OF_HOXA9_AND_MEIS1_UP	63	0.694707	2.11004	0	0.00353018	0.36
GSE3982_NKCELL_VS_TH2_DN	189	0.593964	2.10984	0	0.00350422	0.36
GSE22886_UNSTIM_VS_STIM_MEMORY_TCELL_DN	192	0.595499	2.10847	0	0.00354743	0.367
GSE3982_BASOPHIL_VS_TH1_DN	196	0.593761	2.10847	0	0.00352172	0.367
RICKMAN_HEAD_AND_NECK_CANCER_A	95	0.649462	2.10768	0	0.00350386	0.367
MITOCHONDRION	335	0.561538	2.10702	0	0.00349396	0.367
RODRIGUES_THYROID_CARCINOMA_POORLY_DIFFERENTIATED_UP	597	0.526405	2.10659	0	0.00350652	0.371
TOMLINS_PROSTATE_CANCER_UP	40	0.749686	2.10468	0	0.0036142	0.382
PAL_PRMT5_TARGETS_UP	200	0.591415	2.10428	0	0.00361788	0.383
SCHLOSSER_MYC_TARGETS_AND_SERUM_RESPONSE_UP	46	0.731461	2.10348	0	0.00367292	0.387
LI_WILMS_TUMOR_VS_FETAL_KIDNEY_2_UP	30	0.778195	2.10331	0.00210526	0.00365481	0.388
MODY_HIPPOCAMPUS_NEONATAL	35	0.753957	2.10294	0	0.00365863	0.39
CONCANNON_APOPTOSIS_BY_EPOXOMICIN_DN	162	0.60495	2.1017	0	0.00371226	0.395
GSE17974_1H_VS_72H_UNTREATED_IN_VITRO_CD4_TCELL_DN	185	0.588359	2.09939	0	0.00382848	0.408
GARCIA_TARGETS_OF_FLI1_AND_DAX1_DN	163	0.59981	2.09809	0	0.0038587	0.414
POMEROY_MEDULLOBLASTOMA_DESMOPLASIC_VS_CLASSIC_DN	59	0.706783	2.09372	0	0.00408518	0.433
FU_INTERACT_WITH_ALKBH8	13	0.933122	2.09344	0	0.00408597	0.437
REACTOME_METABOLISM_OF_NUCLEOTIDES	69	0.68	2.09334	0	0.00405909	0.437
GSE17721_PAM3CSK4_VS_CPG_12H_BMDM_UP	185	0.592512	2.09314	0	0.0040462	0.438
KEGG_GLYCINE_SERINE_AND_THREONINE_METABOLISM	31	0.792847	2.09024	0.00205761	0.00419732	0.452
HALLMARK_MTORC1_SIGNALING	199	0.581999	2.08768	0	0.00432572	0.465
SASAKI_ADULT_T_CELL_LEUKEMIA	171	0.592453	2.08761	0	0.00431138	0.466
REACTOME_CYTOSOLIC_TRNA_AMINOACYLATION	24	0.825741	2.08745	0	0.00429737	0.468
GSE14000_TRANSLATED_RNA_VS_MRNA_DC_DN	169	0.595417	2.08409	0	0.0044625	0.482
PENG_LEUCINE_DEPRIVATION_DN	184	0.590891	2.08303	0	0.00449376	0.488
BURTON_ADIPOGENESIS_PEAK_AT_24HR	42	0.730685	2.07905	0	0.00486483	0.522
JAATINEN_HEMATOPOIETIC_STEM_CELL_UP	301	0.55709	2.07853	0	0.00488671	0.526
GSE3982_EOSINOPHIL_VS_TH2_DN	186	0.595577	2.0765	0	0.0049669	0.532
