# Supplementary material for: Neuroblastoma cells undergo transcriptomic alterations upon dissemination into the bone marrow and subsequent tumor progression
Source: Int J Cancer. 2017 Oct 4;142(2):297–307. doi: 10.1002/ijc.31053 (PMC5725737; doi:10.1002/ijc.31053)
Supplement: Supplementary file 9 — Supporting Information Table 5 [file IJC-142-297-s009.xlsx]

## Sheet: Sheet1
#	Ensembl	Gene	Gene location	log2FC DTC MYCN high vs. DTC MYCN low	p value DTC MYCN high vs. DTC MYCN low	q value DTC MYCN high vs. DTC MYCN low
1	ENSG00000134323	MYCN	2p24.3	4.89306	1.70389e-55	3.69029e-51
2	ENSG00000233718	MYCNOS	2p24.3	5.30691	3.5228e-49	3.81484e-45
3	ENSG00000008283	CYB561	17q23.3	-3.13477	2.21e-28	1.59548e-24
4	ENSG00000171345	KRT19	17q21.2	-5.70774	1.53847e-24	8.33007e-21
5	ENSG00000079785	DDX1	2p24.3	4.81186	4.27046e-23	1.84979e-19
6	ENSG00000136383	ALPK3	15q25.3	-3.55329	5.53022e-20	1.99623e-16
7	ENSG00000178105	DDX10	11q22.3	1.32066	2.78011e-19	8.60165e-16
8	ENSG00000152990	GPR125	4p15.2	1.58329	1.55734e-18	4.21611e-15
9	ENSG00000249353	NPM1P27	5q15	1.35736	1.16467e-16	2.8027e-13
10	ENSG00000104341	LAPTM4B	8q22.1	1.33461	3.59691e-16	7.082e-13
11	ENSG00000123179	EBPL	13q14.2	1.44862	3.59109e-16	7.082e-13
12	ENSG00000144057	ST6GAL2	2q12.3	4.1992	5.06666e-16	9.14448e-13
13	ENSG00000181163	NPM1	5q35.1	1.26604	1.30217e-15	2.16942e-12
14	ENSG00000146469	VIP	6q25.2	5.92559	6.10866e-15	9.45009e-12
15	ENSG00000126602	TRAP1	16p13.3	1.29793	3.07299e-14	4.15968e-11
16	ENSG00000109814	UGDH	4p14	1.11869	3.49885e-14	4.45753e-11
17	ENSG00000116983	HPCAL4	1p34.2	-2.40073	4.58263e-14	5.51393e-11
18	ENSG00000151779	NBAS	2p24.3	3.19131	5.4517e-14	6.21436e-11
19	ENSG00000100304	TTLL12	22q13.2	1.42814	9.4207e-14	1.02017e-10
20	ENSG00000179958	DCTPP1	16p11.2	1.32377	1.33571e-13	1.37756e-10
21	ENSG00000109084	TMEM97	17q11.2	1.69768	1.84558e-13	1.73789e-10
22	ENSG00000169550	MUC15	11p14.2	-5.5683	1.79434e-13	1.73789e-10
23	ENSG00000065911	MTHFD2	2p13.1	1.30827	2.78169e-13	2.51024e-10
24	ENSG00000165646	SLC18A2	10q25.3	-2.46768	2.92554e-13	2.53446e-10
25	ENSG00000226950	DANCR	4q12	1.2951	4.02324e-13	3.35136e-10
26	ENSG00000178773	CPNE7	16q24.3	3.2516	5.17299e-13	4.06626e-10
27	ENSG00000101198	NKAIN4	20q13.33	4.2443	5.25696e-13	4.06626e-10
28	ENSG00000173705	SUSD5	3p22.3	3.03803	7.83613e-13	5.85224e-10
29	ENSG00000115194	SLC30A3	2p23.3	3.87954	1.05273e-12	7.60002e-10
30	ENSG00000111249	CUX2	12q24.11	2.78064	1.33461e-12	9.32419e-10
31	ENSG00000164099	PRSS12	4q26	3.619	2.00374e-12	1.35616e-09
32	ENSG00000128050	PAICS	4q12	1.24102	3.97921e-12	2.61157e-09
33	ENSG00000204950	LRRC10B	11q12.2	-3.70428	4.39346e-12	2.79863e-09
34	ENSG00000101444	AHCY	20q11.22	1.13756	9.41086e-12	5.82344e-09
35	ENSG00000225159	NPM1P39	1p36.11	1.34239	1.03956e-11	6.25413e-09
36	ENSG00000261514	RP11-527L4.2	17q21.31	3.19014	1.27195e-11	7.4454e-09
37	ENSG00000163793	DNAJC5G	2p23.3	3.31608	1.46418e-11	8.34503e-09
38	ENSG00000157827	FMNL2	2q23.3	1.12736	2.15034e-11	1.19416e-08
39	ENSG00000178035	IMPDH2	3p21.31	1.14237	2.92536e-11	1.58394e-08
40	ENSG00000243541	RN7SL104P	2p24.3	4.57629	3.10864e-11	1.64212e-08
41	ENSG00000189056	RELN	7q22.1	3.94434	3.39235e-11	1.74932e-08
42	ENSG00000228835	AC012123.1	18q12.1	-4.34827	3.59535e-11	1.78302e-08
43	ENSG00000166426	CRABP1	15q25.1	4.24479	3.82905e-11	1.84288e-08
44	ENSG00000167861	HID1	17q25.1	-1.42433	4.01367e-11	1.88974e-08
45	ENSG00000059573	ALDH18A1	10q24.1	1.08819	5.18052e-11	2.38723e-08
46	ENSG00000138100	TRIM54	2p23.3	3.60975	5.66411e-11	2.55569e-08
47	ENSG00000128710	HOXD10	2q31.1	4.60239	5.7908e-11	2.55953e-08
48	ENSG00000178445	GLDC	9p24.1	2.96013	7.08337e-11	3.06823e-08
49	ENSG00000136261	BZW2	7p21.1	1.10664	1.1796e-10	4.91303e-08
50	ENSG00000137571	SLCO5A1	8q13.3	2.08313	1.41068e-10	5.555e-08
51	ENSG00000213088	DARC	1q23.2	-2.06014	1.39712e-10	5.555e-08
52	ENSG00000153993	SEMA3D	7q21.11	-3.26797	1.38951e-10	5.555e-08
53	ENSG00000162981	FAM84A	2p24.3	3.09552	1.51778e-10	5.87e-08
54	ENSG00000108387	SEPT4	17q22	-1.60335	1.71126e-10	6.50219e-08
55	ENSG00000184220	CMSS1	3q12.1	1.00643	1.94692e-10	7.27009e-08
56	ENSG00000236989	AC142119.1	2p24.3	3.67161	1.99868e-10	7.33684e-08
57	ENSG00000230440	RP13-329D4.3	20p11.1	-4.56731	2.29578e-10	8.28699e-08
58	ENSG00000179242	CDH4	20q13.33	-2.54497	2.56856e-10	9.11966e-08
59	ENSG00000118407	FILIP1	6q14.1	2.59474	3.01259e-10	1.03566e-07
60	ENSG00000080031	PTPRH	19q13.42	-2.22329	3.37001e-10	1.14043e-07
61	ENSG00000160200	CBS	21q22.3	1.94048	3.45095e-10	1.14986e-07
62	ENSG00000237515	SHISA9	16p13.12	3.05673	3.66606e-10	1.16328e-07
63	ENSG00000196376	SLC35F1	6q22.1	3.09819	3.5839e-10	1.16328e-07
64	ENSG00000141447	OSBPL1A	18q11.2	1.27542	3.70608e-10	1.16328e-07
65	ENSG00000215397	SCRT2	20p13	2.67961	3.61331e-10	1.16328e-07
66	ENSG00000139438	FAM222A	12q24.11	-1.83143	3.89113e-10	1.20392e-07
67	ENSG00000121440	PDZRN3	3p13	3.09047	4.08771e-10	1.23705e-07
68	ENSG00000198720	ANKRD13B	17q11.2	1.31611	4.11244e-10	1.23705e-07
69	ENSG00000135333	EPHA7	6q16.1	2.21218	4.44311e-10	1.3182e-07
70	ENSG00000145536	ADAMTS16	5p15.32	3.04795	6.59698e-10	1.80857e-07
71	ENSG00000080709	KCNN2	5q22.3	2.39807	6.47843e-10	1.80857e-07
72	ENSG00000267352	SH3GL1P3	17q24.2	-1.07486	6.51437e-10	1.80857e-07
73	ENSG00000091127	PUS7	7q22.3	1.17531	7.04559e-10	1.90742e-07
74	ENSG00000092621	PHGDH	1p12	2.51739	7.36223e-10	1.94453e-07
75	ENSG00000164070	HSPA4L	4q28.1	1.25845	7.73987e-10	2.01964e-07
76	ENSG00000226041	AC010745.1	2p24.3	5.18334	9.17886e-10	2.31793e-07
77	ENSG00000183010	PYCR1	17q25.3	1.28665	9.20409e-10	2.31793e-07
78	ENSG00000171551	ECEL1	2q37.1	-3.05093	1.28612e-09	3.2017e-07
79	ENSG00000144381	HSPD1	2q33.1	1.13405	1.40341e-09	3.45398e-07
80	ENSG00000170727	BOP1	8q24.3	1.15729	1.63157e-09	3.97041e-07
81	ENSG00000257576	RP11-153M3.1	12q13.3	1.14111	1.65391e-09	3.98005e-07
82	ENSG00000183971	NPW	16p13.3	3.04722	1.70631e-09	4.06102e-07
83	ENSG00000149557	FEZ1	11q24.2	1.98246	1.84585e-09	4.34537e-07
84	ENSG00000158816	VWA5B1	1p36.12	-3.50183	1.94324e-09	4.52545e-07
85	ENSG00000164292	RHOBTB3	5q15	1.06582	2.10865e-09	4.85842e-07
86	ENSG00000253785	CTC-308K20.3	5q35.1	1.36366	2.80979e-09	6.40573e-07
87	ENSG00000138363	ATIC	2q35	1.00593	2.9606e-09	6.67923e-07
88	ENSG00000039560	RAI14	5p13.2	2.30731	3.10297e-09	6.81089e-07
89	ENSG00000048540	LMO3	12p12.3	3.12504	3.0534e-09	6.81089e-07
90	ENSG00000180817	PPA1	10q22.1	1.04501	3.18409e-09	6.8961e-07
91	ENSG00000131094	C1QL1	17q21.31	-2.05289	3.46911e-09	7.38332e-07
92	ENSG00000147231	CXorf57	Xq22.3	-3.03335	3.47723e-09	7.38332e-07
93	ENSG00000003989	SLC7A2	8p22	2.81292	3.52535e-09	7.41282e-07
94	ENSG00000132321	IQCA1	2q37.3	-2.72827	4.27761e-09	8.82328e-07
95	ENSG00000011347	SYT7	11q12.2	-1.38793	4.40214e-09	8.99448e-07
96	ENSG00000104432	IL7	8q21.12	-2.67495	4.46718e-09	9.04208e-07
97	ENSG00000111716	LDHB	12p12.1	1.21203	4.62118e-09	9.18216e-07
98	ENSG00000101180	HRH3	20q13.33	2.25344	4.59422e-09	9.18216e-07
99	ENSG00000175745	NR2F1	5q15	3.06814	4.73421e-09	9.32123e-07
100	ENSG00000228876	AC010745.2	2p24.3	4.35977	6.09261e-09	1.18877e-06
