# Supplementary material for: Neuroblastoma cells undergo transcriptomic alterations upon dissemination into the bone marrow and subsequent tumor progression
Source: Int J Cancer. 2017 Oct 4;142(2):297–307. doi: 10.1002/ijc.31053 (PMC5725737; doi:10.1002/ijc.31053)
Supplement: Supplementary file 10 — Supporting Information Table 6 [file IJC-142-297-s010.xlsx]

## Sheet: Sheet1
#	Ensembl	Gene	Gene location	log2FC DTCs vs. MNCs	p value DTCs vs.MNCs	q value DTCs vs. MNCs
1	ENSG00000196361	ELAVL3	19p13.2	7.81356	1.52032e-288	6.60273e-284
2	ENSG00000105613	MAST1	19p13.2	6.24117	1.0293e-281	2.23512e-277
3	ENSG00000104112	SCG3	15q21.2	7.29631	1.14907e-266	1.66346e-262
4	ENSG00000131711	MAP1B	5q13.2	7.52051	1.4484e-254	1.5726e-250
5	ENSG00000008735	MAPK8IP2	22q13.33	6.98345	1.44631e-249	1.25627e-245
6	ENSG00000157851	DPYSL5	2p23.3	8.46189	1.09035e-248	7.89229e-245
7	ENSG00000132563	REEP2	5q31.2	6.58952	2.15575e-247	1.33749e-243
8	ENSG00000109132	PHOX2B	4p13	8.73022	6.12616e-238	3.32574e-234	Cheung et al, 2008
9	ENSG00000176887	SOX11	2p25.2	8.4319	2.00194e-234	9.66046e-231
10	ENSG00000100320	RBFOX2	22q12.3	6.23704	7.12143e-234	3.09284e-230
11	ENSG00000166206	GABRB3	15q12	6.9248	1.27153e-231	5.02024e-228	Cheung et al, 2008
12	ENSG00000015592	STMN4	8p21.2	8.29657	5.45495e-231	1.82237e-227
13	ENSG00000186868	MAPT	17q21.31	6.76541	5.36207e-231	1.82237e-227
14	ENSG00000162374	ELAVL4	1p33	7.83848	3.22756e-227	1.00124e-223
15	ENSG00000154277	UCHL1	4p13	7.44609	4.14338e-226	1.19965e-222
16	ENSG00000104967	NOVA2	19q13.32	7.39281	1.03606e-222	2.81226e-219
17	ENSG00000075461	CACNG4	17q24.2	8.09927	7.02009e-219	1.79343e-215
18	ENSG00000072832	CRMP1	4p16.2	7.09708	3.62058e-218	8.73567e-215	Cheung et al, 2008
19	ENSG00000146216	TTBK1	6p21.1	7.28571	4.57981e-216	1.04685e-212
20	ENSG00000137285	TUBB2B	6p25.2	8.25047	2.18475e-215	4.74419e-212
21	ENSG00000101098	RIMS4	20q13.12	7.96685	7.79094e-215	1.61124e-211
22	ENSG00000132639	SNAP25	20p12.2	6.87301	2.652e-214	5.23528e-211
23	ENSG00000115297	TLX2	2p13.1	7.6109	2.71153e-212	5.12007e-209
24	ENSG00000092051	JPH4	14q11.2	6.53285	1.38203e-209	2.50089e-206
25	ENSG00000136274	NACAD	7p13	6.53087	1.80577e-209	3.13698e-206
26	ENSG00000105696	TMEM59L	19p13.11	7.86423	1.44703e-208	2.32758e-205
27	ENSG00000104723	TUSC3	8p22	7.52106	9.50923e-208	1.47495e-204
28	ENSG00000198910	L1CAM	Xq28	6.60171	1.22832e-204	1.72084e-201
29	ENSG00000174938	SEZ6L2	16p11.2	7.3133	3.94921e-203	5.35982e-200
30	ENSG00000130477	UNC13A	19p13.11	6.78061	1.57633e-202	2.07454e-199
31	ENSG00000145920	CPLX2	5q35.2	7.19055	2.62372e-201	3.35142e-198
32	ENSG00000101210	EEF1A2	20q13.33	7.43549	7.91378e-201	9.81987e-198
33	ENSG00000121068	TBX2	17q23.2	8.02719	1.12543e-200	1.35771e-197
34	ENSG00000135454	B4GALNT1	12q13.3	7.26763	1.85583e-200	2.17834e-197
35	ENSG00000155980	KIF5A	12q13.3	6.39414	6.59824e-199	7.34773e-196
36	ENSG00000261115	TMEM178B	7q34	7.15313	1.64606e-198	1.78721e-195
37	ENSG00000163531	NFASC	1q32.1	6.40265	3.65008e-195	3.77436e-192
38	ENSG00000116141	MARK1	1q41	6.23297	5.85082e-194	5.90932e-191
39	ENSG00000171450	CDK5R2	2q35	7.34206	7.90906e-193	7.63312e-190
40	ENSG00000183248	CTD-3193O13.9	19p13.2	6.57243	9.27691e-193	8.75861e-190
41	ENSG00000182916	TCEAL7	Xq22.1	7.93551	2.84155e-192	2.62572e-189
42	ENSG00000077080	ACTL6B	7q22.1	7.43369	4.54633e-192	4.11348e-189
43	ENSG00000100167	SEPT3	22q13.2	7.17605	1.09318e-189	9.68912e-187
44	ENSG00000148408	CACNA1B	9q34.3	6.91987	8.24815e-188	7.16434e-185
45	ENSG00000167619	TMEM145	19q13.2	7.01762	7.78522e-187	6.62965e-184
46	ENSG00000148798	INA	10q24.33	8.20244	3.38263e-185	2.82514e-182
47	ENSG00000167654	ATCAY	19p13.3	7.48438	4.1645e-185	3.41254e-182
48	ENSG00000101489	CELF4	18q12.2	6.38398	1.8542e-184	1.49126e-181
49	ENSG00000129946	SHC2	19p13.3	7.08317	3.54248e-184	2.79727e-181
50	ENSG00000079102	RUNX1T1	8q21.3	6.93672	3.93181e-184	3.04926e-181
51	ENSG00000204442	FAM155A	13q33.3	7.92687	5.33683e-184	4.06629e-181
52	ENSG00000164638	SLC29A4	7p22.1	6.44856	2.06327e-183	1.54496e-180
53	ENSG00000078549	ADCYAP1R1	7p14.3	7.93701	1.04144e-182	7.66609e-180
54	ENSG00000240694	PNMA2	8p21.2	7.40201	5.72449e-182	4.14357e-179
55	ENSG00000130294	KIF1A	2q37.3	8.20004	1.79995e-181	1.28151e-178	Cheung et al, 2008
56	ENSG00000166402	TUB	11p15.4	6.44059	1.13996e-180	7.73572e-178
57	ENSG00000188573	FBLL1	5q34	7.20609	1.25403e-180	8.37885e-178
58	ENSG00000017373	SRCIN1	17q12	6.37959	1.38589e-180	9.11958e-178
59	ENSG00000164107	HAND2	4q34.1	8.20223	6.11078e-180	3.96106e-177
60	ENSG00000227051	C14orf132	14q32.2	7.72016	2.75535e-179	1.73427e-176
61	ENSG00000078018	MAP2	2q34	6.61367	6.57003e-178	3.96301e-175
62	ENSG00000100604	CHGA	14q32.12	7.95089	5.73844e-175	3.27922e-172
63	ENSG00000109089	CDR2L	17q25.1	6.6076	1.6628e-174	9.3786e-172
64	ENSG00000110092	CCND1	11q13.3	6.64608	1.97767e-174	1.10116e-171	Cheung et al, 2008
65	ENSG00000159409	CELF3	1q21.3	7.08772	4.50129e-174	2.47457e-171
66	ENSG00000178233	TMEM151B	6p21.1	7.13435	6.24591e-174	3.39075e-171
67	ENSG00000139767	SRRM4	12q24.23	7.07816	7.02494e-174	3.76658e-171
68	ENSG00000109472	CPE	4q32.3	7.45761	5.21082e-173	2.75983e-170
69	ENSG00000170091	NSG2	5q35.2	7.52417	1.70653e-172	8.92949e-170
70	ENSG00000133958	UNC79	14q32.12	6.23274	2.57993e-171	1.31819e-168
71	ENSG00000144834	TAGLN3	3q13.2	7.90264	8.24755e-171	4.16501e-168
72	ENSG00000122756	CNTFR	9p13.3	7.79552	1.96511e-170	9.80972e-168
73	ENSG00000168280	KIF5C	2q23.1	6.98168	2.94723e-170	1.45453e-167
74	ENSG00000178531	CTXN1	19p13.2	6.88402	4.56746e-170	2.22882e-167
75	ENSG00000075043	KCNQ2	20q13.33	7.77309	8.09073e-170	3.90423e-167
76	ENSG00000170558	CDH2	18q12.1	6.74215	1.05479e-169	5.03403e-167
77	ENSG00000130540	SULT4A1	22q13.31	7.80685	1.86949e-168	8.73032e-166
78	ENSG00000165462	PHOX2A	11q13.4	7.94783	1.946e-167	8.99093e-165
79	ENSG00000177679	SRRM3	7q11.23	7.41193	3.15767e-167	1.44356e-164
80	ENSG00000174939	ASPHD1	16p11.2	6.62824	2.0003e-165	8.64533e-163
81	ENSG00000172379	ARNT2	15q25.1	6.67987	2.01054e-165	8.64533e-163
82	ENSG00000114115	RBP1	3q23	7.53661	6.12795e-165	2.58385e-162
83	ENSG00000137142	IGFBPL1	9p13.1	8.06231	1.78755e-162	7.39363e-160
84	ENSG00000260903	XKR7	20q11.21	6.37646	9.72341e-162	3.98385e-159
85	ENSG00000172020	GAP43	3q13.31	8.49022	4.157e-161	1.67165e-158
86	ENSG00000177511	ST8SIA3	18q21.31	7.42341	5.53975e-160	2.16749e-157
87	ENSG00000144406	UNC80	2q34	6.38468	6.77929e-160	2.62879e-157
88	ENSG00000164418	GRIK2	6q16.3	7.42709	7.79534e-159	2.99603e-156
89	ENSG00000084628	NKAIN1	1p35.2	7.40626	1.81775e-158	6.925e-156
90	ENSG00000133169	BEX1	Xq22.1	6.38531	4.65681e-158	1.75866e-155
91	ENSG00000187079	TEAD1	11p15.3	6.47776	1.58971e-157	5.95181e-155
92	ENSG00000104435	STMN2	8q21.13	8.1018	5.99317e-157	2.22464e-154
93	ENSG00000166448	TMEM130	7q22.1	7.55215	6.27916e-157	2.31105e-154
94	ENSG00000065609	SNAP91	6q14.2	7.51379	1.99494e-156	7.28071e-154
95	ENSG00000169169	CPT1C	19q13.33	6.44913	5.4866e-156	1.98569e-153
96	ENSG00000103723	AP3B2	15q25.2	6.30377	1.20232e-154	4.31544e-152
97	ENSG00000171533	MAP6	11q13.5	7.57408	1.8929e-154	6.68363e-152
98	ENSG00000133083	DCLK1	13q13.3	6.94417	2.77182e-153	9.55398e-151
99	ENSG00000077279	DCX	Xq23	8.06046	3.93466e-153	1.33502e-150
100	ENSG00000135472	FAIM2	12q13.12	7.65395	9.33866e-153	3.14402e-150
101	ENSG00000143340	FAM163A	1q25.2	7.62934	2.95573e-149	9.36987e-147
102	ENSG00000144045	DQX1	2p13.1	6.27491	1.6581e-147	5.1072e-145
103	ENSG00000126950	TMEM35	Xq22.1	8.21496	3.76057e-147	1.15015e-144
104	ENSG00000260230	FRRS1L	9q31.3	7.04962	7.50587e-147	2.27958e-144
105	ENSG00000132688	NES	1q23.1	7.50961	2.87598e-146	8.61405e-144
106	ENSG00000197444	OGDHL	10q11.23	6.58945	1.15103e-145	3.42392e-143
107	ENSG00000157064	NMNAT2	1q25.3	7.12864	2.09508e-145	6.18975e-143
108	ENSG00000108947	EFNB3	17p13.1	7.61878	6.2469e-143	1.80868e-140
109	ENSG00000137872	SEMA6D	15q21.1	6.3312	1.09969e-142	3.14207e-140
110	ENSG00000169862	CTNND2	5p15.2	7.30053	1.44585e-142	4.10415e-140
111	ENSG00000186472	PCLO	7q21.11	6.5604	2.56802e-142	7.24216e-140
112	ENSG00000163618	CADPS	3p14.2	6.6124	4.89302e-142	1.37099e-139
113	ENSG00000164742	ADCY1	7p12.3	6.67993	1.75834e-140	4.86401e-138
114	ENSG00000135097	MSI1	12q24.31	6.98361	2.2459e-140	6.17339e-138
115	ENSG00000105419	MEIS3	19q13.32	7.21656	3.36638e-140	9.19509e-138
116	ENSG00000124194	GDAP1L1	20q13.12	6.90549	7.01292e-140	1.90357e-137
117	ENSG00000077264	PAK3	Xq23	6.47623	7.40322e-140	1.99703e-137
118	ENSG00000182963	GJC1	17q21.31	6.13686	3.34195e-139	8.85005e-137
119	ENSG00000132872	SYT4	18q12.3	7.34141	4.41022e-138	1.15383e-135
120	ENSG00000108830	RND2	17q21.31	6.4423	5.59458e-138	1.45493e-135
121	ENSG00000178171	AMER3	2q21.1	6.47492	8.84295e-138	2.27248e-135
122	ENSG00000067715	SYT1	12q21.2	6.41905	2.40008e-137	6.09564e-135
123	ENSG00000080644	CHRNA3	15q25.1	7.49922	3.82064e-137	9.64711e-135
124	ENSG00000146267	FAXC	6q16.2	6.53938	5.64401e-137	1.41688e-134
125	ENSG00000104722	NEFM	8p21.2	7.7538	6.61365e-137	1.65075e-134
126	ENSG00000166111	SVOP	12q24.11	6.91996	4.5357e-136	1.12563e-133
127	ENSG00000144583	MARCH4	2q35	7.51073	1.05097e-135	2.57873e-133
128	ENSG00000145362	ANK2	4q25	7.18683	1.45552e-134	3.53146e-132
129	ENSG00000134874	DZIP1	13q32.1	6.13014	3.21239e-134	7.75079e-132
130	ENSG00000066032	CTNNA2	2p12	6.62208	3.66412e-134	8.79186e-132
131	ENSG00000237125	HAND2-AS1	4q34.1	7.58755	5.63224e-134	1.344e-131
132	ENSG00000143469	SYT14	1q32.2	6.72386	7.8259e-134	1.85726e-131
133	ENSG00000082497	SERTAD4	1q32.2	6.71227	6.03848e-133	1.40995e-130
134	ENSG00000089199	CHGB	20p12.3	8.40347	7.38868e-133	1.71599e-130
135	ENSG00000101746	NOL4	18q12.1	6.42396	2.50192e-132	5.71887e-130
136	ENSG00000166924	NYAP1	7q22.1	6.10822	3.3744e-132	7.63283e-130
137	ENSG00000102109	PCSK1N	Xp11.23	7.52614	1.02311e-130	2.27866e-128
138	ENSG00000171303	KCNK3	2p23.3	7.15903	1.18576e-130	2.62743e-128
139	ENSG00000113657	DPYSL3	5q32	6.4037	2.01174e-130	4.43502e-128
140	ENSG00000204065	TCEAL5	Xq22.1	6.38689	8.18195e-130	1.77671e-127
141	ENSG00000087495	PHACTR3	20q13.32	6.24731	1.36359e-129	2.94629e-127
142	ENSG00000011347	SYT7	11q12.2	7.77	2.08865e-129	4.49059e-127
143	ENSG00000013293	SLC7A14	3q26.2	6.568	5.20714e-129	1.10315e-126
144	ENSG00000158445	KCNB1	20q13.13	6.31879	6.4748e-129	1.36505e-126
145	ENSG00000163888	CAMK2N2	3q27.1	6.61914	9.92649e-128	2.04316e-125
146	ENSG00000128652	HOXD3	2q31.1	7.72804	2.60745e-127	5.34159e-125
147	ENSG00000267280	RP11-332H18.4	17q23.2	7.33278	3.61202e-127	7.36479e-125
148	ENSG00000197308	GATA3-AS1	10p14	6.73009	6.6993e-127	1.35958e-124
149	ENSG00000018236	CNTN1	12q12	8.07848	2.44717e-126	4.9204e-124
150	ENSG00000138162	TACC2	10q26.13	6.12607	3.37549e-126	6.75566e-124	Cheung et al, 2008
151	ENSG00000171951	SCG2	2q36.1	8.33531	2.9859e-125	5.92136e-123
152	ENSG00000215612	HMX1	4p16.1	7.93712	8.03137e-125	1.57118e-122
153	ENSG00000170616	SCRT1	8q24.3	7.06248	9.67313e-125	1.88388e-122
154	ENSG00000068615	REEP1	2p11.2	6.40489	5.07343e-124	9.79285e-122
155	ENSG00000150471	LPHN3	4q13.1	6.11709	2.29864e-123	4.32165e-121
156	ENSG00000056487	PHF21B	22q13.31	6.808	4.54563e-123	8.47282e-121
157	ENSG00000155816	FMN2	1q43	6.46119	6.18079e-122	1.14714e-119
158	ENSG00000154556	SORBS2	4q35.1	6.49204	2.92849e-121	5.38917e-119
159	ENSG00000100626	GALNT16	14q24.1	6.54215	5.55997e-121	1.01886e-118
160	ENSG00000184347	SLIT3	5q35.1	7.12235	1.08097e-120	1.96429e-118
161	ENSG00000153956	CACNA2D1	7q21.11	6.48904	1.69864e-120	3.07383e-118
162	ENSG00000177614	PGBD5	1q42.13	6.18147	6.38103e-120	1.14991e-117
163	ENSG00000156959	LHFPL4	3p25.3	6.50456	1.37265e-119	2.46339e-117
164	ENSG00000175879	HOXD8	2q31.1	7.69878	4.33627e-119	7.74997e-117
165	ENSG00000186487	MYT1L	2p25.3	6.44168	1.38541e-118	2.45586e-116
166	ENSG00000158258	CLSTN2	3q23	6.91898	5.30019e-118	9.24447e-116
167	ENSG00000179292	TMEM151A	11q13.2	6.79453	9.11042e-117	1.56389e-114
168	ENSG00000016082	ISL1	5q11.1	7.92323	4.8018e-116	8.21032e-114	Cheung et al, 2008
169	ENSG00000105290	APLP1	19q13.12	6.2109	1.74349e-115	2.95781e-113
170	ENSG00000189221	MAOA	Xp11.3	7.09754	1.15385e-113	1.89816e-111
171	ENSG00000183654	MARCH11	5p15.1	8.38761	1.70148e-113	2.78851e-111
172	ENSG00000141431	ASXL3	18q12.1	6.14727	8.82622e-113	1.43567e-110
173	ENSG00000140557	ST8SIA2	15q26.1	7.26973	2.42921e-112	3.92195e-110
174	ENSG00000152092	ASTN1	1q25.2	6.68684	4.14402e-112	6.64114e-110
175	ENSG00000070729	CNGB1	16q21	7.59888	2.29494e-111	3.62433e-109
176	ENSG00000180660	MAB21L1	13q13.3	7.81452	8.46857e-111	1.32776e-108
177	ENSG00000130224	LRCH2	Xq23	6.44599	9.81758e-111	1.53373e-108
178	ENSG00000175093	SPSB4	3q23	6.62635	1.44015e-110	2.23377e-108
179	ENSG00000172733	PURG	8p12	6.95346	1.12418e-109	1.71913e-107
180	ENSG00000158164	TMSB15A	Xq22.1	7.41544	2.29977e-109	3.4801e-107
181	ENSG00000198300	PEG3	19q13.43	6.97102	4.20886e-108	6.32494e-106
182	ENSG00000165443	PHYHIPL	10q21.1	6.80246	1.7444e-107	2.59449e-105
183	ENSG00000152954	NRSN1	6p22.3	7.66435	1.97718e-107	2.93068e-105
184	ENSG00000119547	ONECUT2	18q21.31	6.4706	1.15606e-106	1.6962e-104
185	ENSG00000120251	GRIA2	4q32.1	7.07981	1.48424e-106	2.17038e-104
186	ENSG00000170419	VSTM2A	7p11.2	7.98993	2.33196e-104	3.34247e-102
187	ENSG00000163497	FEV	2q35	8.24902	6.77631e-104	9.64903e-102
188	ENSG00000168348	INSM2	14q13.2	8.12479	5.05912e-103	6.99738e-101
189	ENSG00000129682	FGF13	Xq27.1	7.27803	4.03968e-102	5.51709e-100
190	ENSG00000107105	ELAVL2	9p21.3	7.50953	3.88474e-101	5.2559e-99
191	ENSG00000141639	MAPK4	18q21.1	6.8639	8.36598e-101	1.12487e-98
192	ENSG00000058404	CAMK2B	7p13	6.40437	2.72969e-100	3.62539e-98
193	ENSG00000272636	DOC2B	17p13.3	6.25312	7.46379e-100	9.79313e-98
194	ENSG00000117600	LPPR4	1p21.2	6.84195	3.50216e-99	4.52675e-97
195	ENSG00000242419	PCDHGC4	5q31.3	6.16363	6.55101e-98	8.41747e-96
196	ENSG00000178662	CSRNP3	2q24.3	6.23587	7.85373e-97	9.85802e-95
197	ENSG00000197702	PARVA	11p15.3	7.00592	8.12813e-97	1.0173e-94
198	ENSG00000130226	DPP6	7q36.2	6.85576	2.42938e-96	3.02315e-94
199	ENSG00000181541	MAB21L2	4q31.3	6.70904	9.26656e-96	1.14008e-93
200	ENSG00000218336	TENM3	4q34.3	7.4567	1.68983e-95	2.0673e-93
201	ENSG00000152377	SPOCK1	5q31.2	6.1295	2.87096e-94	3.47314e-92
202	ENSG00000224189	HOXD-AS1	2q31.1	6.39921	3.69838e-94	4.46169e-92
203	ENSG00000185666	SYN3	22q12.3	6.51079	1.48618e-92	1.74919e-90
204	ENSG00000072041	SLC6A15	12q21.31	6.63368	2.09712e-92	2.46156e-90
205	ENSG00000019505	SYT13	11p11.2	7.6899	2.523e-92	2.95347e-90
206	ENSG00000185686	PRAME	22q11.22	7.98751	3.28104e-92	3.83053e-90
207	ENSG00000103546	SLC6A2	16q12.2	7.28185	5.03101e-92	5.84216e-90
208	ENSG00000168772	CXXC4	4q24	6.67853	5.89758e-92	6.83019e-90
209	ENSG00000135406	PRPH	12q13.12	8.15468	6.94014e-92	8.01624e-90
210	ENSG00000117971	CHRNB4	15q25.1	6.63051	7.57752e-92	8.72923e-90
211	ENSG00000152932	RAB3C	5q11.2	6.35861	1.18495e-91	1.36144e-89
212	ENSG00000164076	CAMKV	3p21.31	6.88807	9.82376e-91	1.11981e-88
213	ENSG00000119283	TRIM67	1q42.2	6.13728	1.45629e-90	1.65135e-88
214	ENSG00000179603	GRM8	7q31.33	6.86545	1.04358e-89	1.17721e-87
215	ENSG00000118946	PCDH17	13q21.1	6.59697	1.39528e-89	1.56987e-87
216	ENSG00000122584	NXPH1	7p21.3	7.40201	1.51458e-89	1.69969e-87
217	ENSG00000162706	CADM3	1q23.2	7.86969	5.4599e-88	5.98796e-86
218	ENSG00000131094	C1QL1	17q21.31	8.64666	8.06769e-87	8.69429e-85
219	ENSG00000187714	SLC18A3	10q11.23	7.93266	6.02461e-85	6.3507e-83
220	ENSG00000132821	VSTM2L	20q11.23	7.28779	6.52007e-85	6.85634e-83
221	ENSG00000072182	ASIC4	2q35	6.34963	7.32371e-85	7.68282e-83
222	ENSG00000245870	LINC00682	4p13	7.55946	1.36529e-84	1.42193e-82
223	ENSG00000120327	PCDHB14	5q31.3	6.57664	6.53964e-84	6.71434e-82
224	ENSG00000184905	TCEAL2	Xq22.1	7.78001	1.07563e-83	1.10176e-81
225	ENSG00000171094	ALK	2p23.1	6.61509	8.99719e-81	8.96211e-79
226	ENSG00000104725	NEFL	8p21.2	7.0719	2.92124e-80	2.87686e-78
227	ENSG00000117152	RGS4	1q23.3	7.10464	3.33161e-80	3.27357e-78
228	ENSG00000105894	PTN	7q33	7.20137	9.03784e-79	8.58892e-77
229	ENSG00000144730	IL17RD	3p14.3	6.23243	1.41986e-78	1.34346e-76
230	ENSG00000108018	SORCS1	10q25.1	7.01637	1.90075e-78	1.79456e-76
231	ENSG00000123454	DBH	9q34.2	6.94634	9.47128e-78	8.86503e-76
232	ENSG00000132437	DDC	7p12.1	7.9613	9.47698e-76	8.53911e-74	Cheung et al, 2008
