# Supplementary material for: Neuroblastoma cells undergo transcriptomic alterations upon dissemination into the bone marrow and subsequent tumor progression
Source: Int J Cancer. 2017 Oct 4;142(2):297–307. doi: 10.1002/ijc.31053 (PMC5725737; doi:10.1002/ijc.31053)
Supplement: Supplementary file 11 — Supporting Information Table 7 [file IJC-142-297-s011.xlsx]

## Sheet: Sheet1
#	Ensembl	Gene	Gene location	log2FC DTCs vs. TUMOR	p value DTCs vs. TUMOR	q value DTCs vs. TUMOR		log2FC DTCs (pure) vs. TUMOR	p value DTCs (pure) vs. TUMOR)	q value DTCs (pure) vs. TUMOR
1	ENSG00000197714	ZNF460	19q13.43	3.80707	6.26066e-51	2.55091e-46		3.58726	8.7637e-18	4.77476e-14
2	ENSG00000137831	UACA	15q23	-5.21088	3.34597e-40	6.81658e-36		-6.24408	2.85674e-18	2.5817e-14
3	ENSG00000174059	CD34	1q32.2	-5.65467	3.96127e-39	5.38007e-35		-6.6805	1.925e-15	4.67176e-12
4	ENSG00000147113	CXorf36	Xp11.3	-6.47172	1.77882e-36	1.81195e-32		-8.40788	1.8174e-12	2.2004e-09
5	ENSG00000185585	OLFML2A	9q33.3	-6.05914	1.69803e-35	1.38372e-31		-7.5016	3.10853e-15	6.04862e-12
6	ENSG00000142798	HSPG2	1p36.12	-4.88424	1.43931e-34	9.77414e-31		-4.8272	1.15753e-10	5.18351e-08
7	ENSG00000163453	IGFBP7	4q12	-5.29223	5.24153e-34	3.05094e-30		-5.45961	1.65914e-11	1.35593e-08
8	ENSG00000111341	MGP	12p12.3	-6.09886	1.39687e-32	7.11444e-29		-10.0926	4.37783e-16	1.51342e-12
9	ENSG00000182492	BGN	Xq28	-5.58917	1.23422e-31	5.58758e-28		-5.03823	1.01306e-08	1.67257e-06
10	ENSG00000130300	PLVAP	19p13.11	-5.90781	4.51236e-31	1.83856e-27		-9.72415	2.63952e-20	8.62857e-16
11	ENSG00000204291	COL15A1	9q22.33	-6.02296	6.39575e-31	2.36905e-27		-8.26004	1.67348e-14	2.48664e-11
12	ENSG00000188305	C19orf35	19p13.3	4.44597	7.09318e-31	2.40843e-27		3.82292	9.70858e-10	2.75977e-07
13	ENSG00000163359	COL6A3	2q37.3	-5.23898	9.09515e-31	2.85063e-27		-4.29318	1.01953e-06	6.38476e-05
14	ENSG00000107796	ACTA2	10q23.31	-4.3257	2.14634e-30	6.24663e-27		-5.32206	2.26297e-16	1.05681e-12
15	ENSG00000173546	CSPG4	15q24.2	-4.97568	3.59641e-30	9.76905e-27		-4.6795	1.83888e-09	4.77087e-07
16	ENSG00000069122	GPR116	6p12.3	-6.28779	5.95193e-30	1.51569e-26		-8.28243	9.09374e-13	1.14336e-09
17	ENSG00000176435	CLEC14A	14q21.1	-6.19474	2.50915e-29	6.01384e-26		-8.82	2.74982e-11	1.91259e-08
18	ENSG00000218226	TATDN2P2	6q25.3	3.45612	7.88169e-29	1.78411e-25		4.08495	4.62961e-16	1.51342e-12
19	ENSG00000074181	NOTCH3	19p13.12	-4.15038	9.10285e-29	1.95208e-25		-3.21161	1.47937e-06	8.48434e-05
20	ENSG00000105974	CAV1	7q31.2	-5.01299	1.03145e-28	2.10132e-25		-5.75987	1.42021e-10	5.95212e-08
21	ENSG00000210195	MT-TT	MT	4.43277	1.27098e-28	2.46601e-25		3.03556	9.74745e-06	0.000349008
22	ENSG00000154133	ROBO4	11q24.2	-5.16402	1.45904e-28	2.70221e-25		-6.26644	1.98225e-11	1.50697e-08
23	ENSG00000140092	FBLN5	14q32.12	-5.61888	6.88392e-28	1.2195e-24		-7.39719	1.73838e-11	1.38604e-08
24	ENSG00000024422	EHD2	19q13.33	-4.35497	3.3688e-27	5.71923e-24		-4.85445	3.88445e-11	2.30878e-08
25	ENSG00000142910	TINAGL1	1p35.2	-5.17359	7.56927e-27	1.23364e-23		-4.34957	3.21825e-06	0.000154941
26	ENSG00000152583	SPARCL1	4q22.1	-5.71359	1.44688e-26	2.18345e-23		-9.24228	5.29057e-18	3.45898e-14
27	ENSG00000167617	CDC42EP5	19q13.42	-5.32397	1.84487e-26	2.68461e-23		-6.5489	4.34687e-09	9.22722e-07
28	ENSG00000269936	MIR145	5q32	-5.89561	1.53189e-25	2.15231e-22		-9.05427	1.0073e-10	4.86434e-08
29	ENSG00000102024	PLS3	Xq23	-4.50149	1.36811e-24	1.85813e-21		-6.81272	1.73432e-15	4.67176e-12
30	ENSG00000210049	MT-TF	MT	4.21125	2.25376e-24	2.96223e-21		3.47775	3.98384e-07	3.16096e-05
31	ENSG00000162745	OLFML2B	1q23.3	-3.83347	4.81649e-24	6.13274e-21		-4.0196	1.19896e-08	1.89343e-06
32	ENSG00000133110	POSTN	13q13.3	-5.93176	6.17427e-24	7.62335e-21		-5.22736	1.30432e-06	7.68258e-05
33	ENSG00000269688	AC008982.2	19q13.2	2.88013	1.5532e-23	1.86133e-20		2.73167	5.08639e-09	1.01347e-06
34	ENSG00000179776	CDH5	16q21	-5.70301	2.04141e-23	2.37649e-20		-8.23041	5.37345e-12	5.32297e-09
35	ENSG00000262944	RP11-473I1.9	16p13.2	2.39184	6.68439e-23	7.56543e-20		2.53323	2.53967e-10	9.51009e-08
36	ENSG00000187498	COL4A1	13q34	-5.39155	1.72179e-22	1.89606e-19		-4.17552	2.24208e-05	0.000645191
37	ENSG00000205403	CFI	4q25	-5.09724	1.81933e-22	1.90073e-19		-4.57812	2.30502e-06	0.000119986
38	ENSG00000182326	C1S	12p13.31	-3.99648	1.78465e-22	1.90073e-19		-4.69156	4.75612e-10	1.52429e-07
39	ENSG00000179403	VWA1	1p36.33	-4.69932	2.25418e-22	2.29617e-19		-4.79801	3.03733e-08	4.1029e-06
40	ENSG00000110799	VWF	12p13.31	-4.7975	3.6606e-22	3.63784e-19		-7.91556	5.97302e-19	9.76291e-15
41	ENSG00000102755	FLT1	13q12.3	-4.70968	4.44862e-22	4.31569e-19		-4.38897	3.53292e-06	0.000166414
42	ENSG00000129467	ADCY4	14q12	-3.23839	8.20536e-22	7.77506e-19		-3.42191	6.89154e-08	7.71522e-06
44	ENSG00000159403	C1R	12p13.31	-4.48101	9.32342e-22	8.44184e-19		-5.67372	1.75349e-10	6.90622e-08
43	ENSG00000161940	BCL6B	17p13.1	-4.48027	9.27326e-22	8.44184e-19		-4.5671	3.75541e-08	4.91058e-06
45	ENSG00000176907	C8orf4	8p11.21	-6.19226	2.54004e-21	2.24987e-18		-7.855	4.43211e-08	5.56486e-06
46	ENSG00000187513	GJA4	1p34.3	-5.0086	8.6841e-21	7.22109e-18		-4.78159	2.22217e-06	0.000116601
47	ENSG00000150687	PRSS23	11q14.2	-3.37949	1.05805e-20	8.62203e-18		-2.6904	1.89754e-05	0.000567008
48	ENSG00000237892	KLF7-IT1	2q33.3	3.68981	2.14288e-20	1.67907e-17		3.66767	1.5638e-07	1.49476e-05
49	ENSG00000157554	ERG	21q22.2	-3.97414	2.26602e-20	1.74206e-17		-8.19233	4.58699e-12	4.68589e-09
50	ENSG00000164035	EMCN	4q24	-4.87784	2.4914e-20	1.87985e-17		-7.7419	5.63991e-09	1.09743e-06
51	ENSG00000186431	FCAR	19q13.42	5.2772	3.91989e-20	2.85207e-17		4.319	3.43656e-05	0.000899448
52	ENSG00000162618	ELTD1	1p31.1	-5.50129	5.53138e-20	3.88579e-17		-7.88939	5.26528e-09	1.03688e-06
53	ENSG00000018408	WWTR1	3q25.1	-3.54709	7.74469e-20	5.25929e-17		-4.10376	3.30803e-08	4.41386e-06
54	ENSG00000198959	TGM2	20q11.23	-3.73868	1.35726e-19	8.9196e-17		-5.14648	1.08256e-10	5.01959e-08
55	ENSG00000089472	HEPH	Xq12	-5.00465	1.43337e-19	9.27028e-17		-7.52999	2.55713e-08	3.57234e-06
56	ENSG00000270307	MTATP6P2	5q21.1	3.81853	3.47573e-19	2.11371e-16		4.73844	3.69952e-11	2.28183e-08
57	ENSG00000203883	SOX18	20q13.33	-4.75404	4.12126e-19	2.46943e-16		-4.74383	1.53796e-06	8.77418e-05
58	ENSG00000236016	RP1-3J17.3	6q14.3	4.21719	4.85663e-19	2.86787e-16		4.14406	3.15446e-07	2.63733e-05
59	ENSG00000172889	EGFL7	9q34.3	-3.91497	5.14302e-19	2.9936e-16		-5.37843	2.65483e-11	1.88666e-08
60	ENSG00000164294	GPX8	5q11.2	-5.15215	5.99302e-19	3.43924e-16		-6.82898	6.51361e-08	7.3934e-06
61	ENSG00000240583	AQP1	7p14.3	-4.3059	6.42379e-19	3.63524e-16		-4.34988	4.09808e-07	3.21262e-05
62	ENSG00000137693	YAP1	11q22.1	-4.59071	1.0054e-18	5.53584e-16		-5.98586	3.92122e-08	5.06659e-06
63	ENSG00000257315	ZBED6	1q32.1	2.53318	1.4661e-18	7.86005e-16		2.22324	3.10133e-06	0.000150416
64	ENSG00000249751	ECSCR	5q31.2	-5.36321	2.01169e-18	1.0645e-15		-7.71198	6.75616e-08	7.58965e-06
65	ENSG00000131620	ANO1	11q13.3	-4.79934	4.4482e-18	2.23756e-15		-9.32968	3.57576e-12	3.7707e-09
66	ENSG00000273062	RP11-428K3.1	1q25.2	3.8002	4.97837e-18	2.47195e-15		5.35087	8.28125e-15	1.35357e-11
67	ENSG00000170955	PRKCDBP	11p15.4	-4.49993	5.1449e-18	2.49558e-15		-4.94419	1.34411e-07	1.3077e-05
68	ENSG00000149591	TAGLN	11q23.3	-2.69648	6.08447e-18	2.88269e-15		-3.00344	3.00645e-07	2.56608e-05
69	ENSG00000105137	SYDE1	19p13.12	-3.63344	7.4382e-18	3.44397e-15		-3.48433	4.48467e-06	0.00019758
70	ENSG00000118777	ABCG2	4q22.1	-4.03989	9.29357e-18	4.2074e-15		-6.60335	1.62517e-07	1.5344e-05
71	ENSG00000137077	CCL21	9p13.3	-7.00914	2.91248e-17	1.22831e-14		-8.27925	6.17631e-08	7.1344e-06
72	ENSG00000143140	GJA5	1q21.2	-5.72798	3.09836e-17	1.28819e-14		-7.96675	7.40466e-08	8.17765e-06
73	ENSG00000173269	MMRN2	10q23.2	-4.08186	4.55833e-17	1.85729e-14		-5.69231	2.71196e-10	9.92324e-08
74	ENSG00000046889	PREX2	8q13.2	-4.4107	5.8226e-17	2.34893e-14		-7.21438	2.80815e-08	3.85708e-06
75	ENSG00000228663	PSMD10P1	20q13.13	2.69419	9.06394e-17	3.55106e-14		2.4793	1.59448e-06	9.00231e-05
76	ENSG00000228363	AC015971.2	2p11.2	2.84558	1.07007e-16	4.11319e-14		3.35155	2.22296e-09	5.50521e-07
77	ENSG00000260349	RP11-473I1.5	16p13.2	2.15064	1.98465e-16	7.48745e-14		2.48807	4.84593e-09	9.84008e-07
78	ENSG00000168542	COL3A1	2q32.2	-4.63731	2.25692e-16	8.43654e-14		-4.92913	8.56315e-07	5.65514e-05
79	ENSG00000260034	RP11-266L9.2	16p12.1	2.8566	2.39767e-16	8.88117e-14		2.74899	2.11071e-06	0.000111649
80	ENSG00000126785	RHOJ	14q23.2	-5.07039	2.97357e-16	1.08177e-13		-4.94327	1.65584e-05	0.000511137
81	ENSG00000099998	GGT5	22q11.23	-3.73318	4.26455e-16	1.53769e-13		-4.93652	6.24564e-08	7.13604e-06
82	ENSG00000155640	C10orf12	10q24.1	2.04608	4.65966e-16	1.65094e-13		2.06223	6.39224e-07	4.49657e-05
83	ENSG00000197632	SERPINB2	18q21.33	6.42558	6.71381e-16	2.35823e-13		6.62478	5.89528e-06	0.000242106
84	ENSG00000231104	RP11-354M20.3	10q26.11	3.50469	7.83946e-16	2.70694e-13		3.75162	1.53004e-08	2.32637e-06
85	ENSG00000198844	ARHGEF15	17p13.1	-4.75918	8.85372e-16	3.03147e-13		-7.42177	2.97195e-09	6.89029e-07
86	ENSG00000249661	TNRC18P1	4q31.21	2.80403	1.12319e-15	3.81371e-13		3.13675	6.26505e-08	7.13604e-06
87	ENSG00000130635	COL5A1	9q34.3	-3.51317	1.37627e-15	4.55902e-13		-4.28384	3.00955e-08	4.08225e-06
88	ENSG00000171864	PRND	20p13	-4.90366	1.94765e-15	6.29817e-13		-8.13063	1.30955e-08	2.02039e-06
89	ENSG00000111077	TENC1	12q13.13	-2.26103	2.47491e-15	7.81706e-13		-2.01569	3.25116e-05	0.000859179
90	ENSG00000261026	CTD-3247F14.2	8p21.3	4.56945	2.79698e-15	8.69945e-13		4.8176	2.21574e-06	0.000116451
91	ENSG00000144810	COL8A1	3q12.1	-4.60839	3.04777e-15	9.26728e-13		-7.68723	6.42669e-11	3.56082e-08
92	ENSG00000137033	IL33	9p24.1	-4.71768	3.51808e-15	1.04631e-12		-7.71802	2.12178e-08	3.06907e-06
93	ENSG00000066056	TIE1	1p34.2	-3.80048	3.84552e-15	1.1354e-12		-4.43319	1.19252e-07	1.18491e-05
94	ENSG00000011465	DCN	12q21.33	-4.16298	4.52133e-15	1.31587e-12		-5.0272	4.05987e-07	3.19032e-05
95	ENSG00000113555	PCDH12	5q31.3	-2.08313	5.61036e-15	1.59856e-12		-2.74245	1.14973e-09	3.18513e-07
96	ENSG00000221818	EBF2	8p21.2	-4.51154	6.20598e-15	1.75599e-12		-7.50635	4.77241e-08	5.84307e-06
97	ENSG00000256222	MTRNR2L3	20q13.31	2.58123	6.85896e-15	1.92737e-12		2.47252	4.19693e-06	0.000189238
98	ENSG00000237719	RP1-179N16.3	6p21.31	2.93053	7.9633e-15	2.22236e-12		2.76469	1.36973e-05	0.000447154
99	ENSG00000255933	RP11-495K9.5	12q24.33	2.56842	9.368e-15	2.59659e-12		2.7496	3.94482e-07	3.14387e-05
100	ENSG00000227321	MTND4P15	9q22.31	4.29374	9.72198e-15	2.6765e-12		3.7671	7.88367e-06	0.000298629
101	ENSG00000178127	NDUFV2	18p11.22	2.73041	9.81682e-15	2.68447e-12		3.25318	3.25355e-08	4.3769e-06
102	ENSG00000230002	ALMS1-IT1	2p13.1	3.59962	9.90395e-15	2.69024e-12		3.48884	2.22223e-05	0.000641171
103	ENSG00000130307	USHBP1	19p13.11	-2.58172	1.16669e-14	3.13019e-12		-7.72816	3.39069e-10	1.16675e-07
104	ENSG00000120075	HOXB5	17q21.32	-4.51895	2.3252e-14	5.92126e-12		-6.48405	1.36229e-05	0.000445334
105	ENSG00000185900	POMK	8p11.21	2.22983	2.64902e-14	6.70399e-12		2.28459	1.87183e-06	0.000101984
106	ENSG00000261528	AC002400.1	16p12.2	3.88736	2.77682e-14	6.98405e-12		3.51114	2.79876e-05	0.000768836
107	ENSG00000134013	LOXL2	8p21.3	-2.08085	3.16885e-14	7.92116e-12		-2.91228	1.24936e-10	5.37391e-08
108	ENSG00000234193	AC097461.4	2q36.1	4.77964	3.53063e-14	8.67607e-12		4.57824	2.22855e-06	0.000116749
109	ENSG00000234206	RP1-67A8.3	6q21	3.76028	3.76889e-14	9.19542e-12		3.96314	8.70142e-06	0.000321775
110	ENSG00000261326	RP5-1057J7.6	1p36.12	-3.55003	8.55296e-14	1.96887e-11		-4.91284	7.77796e-09	1.40476e-06
111	ENSG00000175701	LINC00116	2q13	-2.31305	8.76451e-14	2.00624e-11		-2.40041	1.1632e-05	0.000397752
112	ENSG00000162493	PDPN	1p36.21	-4.96263	9.19701e-14	2.0588e-11		-8.0932	2.24599e-08	3.22023e-06
113	ENSG00000240132	ETF1P2	7q36.1	2.89459	9.95409e-14	2.20424e-11		2.87258	7.72696e-06	0.000294143
114	ENSG00000157110	RBPMS	8p12	-2.0832	1.20954e-13	2.64961e-11		-2.24296	2.80746e-06	0.000140039
115	ENSG00000136160	EDNRB	13q22.3	-4.24214	2.13347e-13	4.52751e-11		-7.33708	2.732e-10	9.92324e-08
116	ENSG00000163762	TM4SF18	3q25.1	-4.59629	2.34677e-13	4.92881e-11		-6.48446	1.01556e-06	6.38067e-05
117	ENSG00000183801	OLFML1	11p15.4	-3.82598	2.5799e-13	5.39066e-11		-7.15316	6.74344e-08	7.58965e-06
118	ENSG00000169291	SHE	1q21.3	-3.19494	3.51178e-13	7.22664e-11		-4.65323	1.00603e-07	1.04736e-05
119	ENSG00000104415	WISP1	8q24.22	-4.73853	4.90209e-13	9.79096e-11		-6.72273	3.95267e-07	3.14387e-05
120	ENSG00000258951	KRT18P7	14q24.2	3.08029	5.01676e-13	9.97112e-11		3.28594	1.55779e-06	8.84098e-05
121	ENSG00000154258	ABCA9	17q24.2	-3.54581	5.62821e-13	1.10251e-10		-7.39061	1.27219e-08	1.98038e-06
122	ENSG00000119699	TGFB3	14q24.3	-2.23402	5.95451e-13	1.16085e-10		-3.86379	3.86373e-13	5.49154e-10
123	ENSG00000210077	MT-TV	MT	3.64398	6.45214e-13	1.25187e-10		4.26111	9.04266e-07	5.86517e-05
124	ENSG00000123243	ITIH5	10p14	-3.7927	7.8275e-13	1.49733e-10		-7.55731	5.48967e-11	3.11501e-08
125	ENSG00000267107	AC011526.1	19q13.2	-3.94783	8.09924e-13	1.54207e-10		-6.84534	4.35986e-07	3.36141e-05
126	ENSG00000249669	MIR143HG	5q32	-3.50171	8.79205e-13	1.6662e-10		-8.0347	5.63799e-10	1.78713e-07
127	ENSG00000224451	ATP5F1P1	13q14.3	3.7893	8.92318e-13	1.68322e-10		4.92521	7.64887e-09	1.38912e-06
128	ENSG00000249192	CTB-36O1.3	5q31.1	5.20096	9.75593e-13	1.83182e-10		5.86267	3.66042e-06	0.000170942
129	ENSG00000270692	RP11-89F17.5	3p21.2	6.50835	1.19297e-12	2.19943e-10		7.82332	1.66167e-09	4.3877e-07
130	ENSG00000116132	PRRX1	1q24.2	-3.92781	1.36247e-12	2.4783e-10		-7.6538	2.29374e-10	8.71888e-08
131	ENSG00000229048	DUTP1	3q21.2	4.78961	1.7427e-12	3.12804e-10		4.96	1.3851e-05	0.000450161
133	ENSG00000112559	MDFI	6p21.1	-3.92582	1.7803e-12	3.16761e-10		-5.70252	2.10709e-06	0.000111638
132	ENSG00000113140	SPARC	5q33.1	-3.44264	1.77996e-12	3.16761e-10		-4.49011	8.88329e-08	9.45911e-06
134	ENSG00000119681	LTBP2	14q24.3	-2.62095	2.30662e-12	4.01637e-10		-2.94418	2.82821e-05	0.000774973
135	ENSG00000069431	ABCC9	12p12.1	-3.89225	2.50429e-12	4.26935e-10		-8.28805	1.49589e-10	6.03712e-08
136	ENSG00000182223	ZAR1	4p11	3.06587	3.04897e-12	5.13349e-10		3.91599	8.30911e-08	8.9942e-06
137	ENSG00000072163	LIMS2	2q14.3	-2.52841	5.69727e-12	9.17531e-10		-3.49751	1.1093e-08	1.77707e-06
138	ENSG00000139329	LUM	12q21.33	-4.04933	5.79466e-12	9.29542e-10		-5.11394	1.66958e-06	9.28205e-05
139	ENSG00000196411	EPHB4	7q22.1	-2.63404	6.60649e-12	1.0474e-09		-3.36264	1.58401e-06	8.95869e-05
140	ENSG00000000971	CFH	1q31.3	-3.53174	7.25639e-12	1.14597e-09		-8.56764	2.76908e-12	3.11534e-09
141	ENSG00000175899	A2M	12p13.31	-3.10169	8.42342e-12	1.30997e-09		-5.0457	9.28853e-11	4.74441e-08
142	ENSG00000253552	HOXA-AS2	7p15.2	-3.55884	9.25484e-12	1.41763e-09		-6.17871	3.41094e-06	0.000162542
143	ENSG00000270159	RP11-568J23.6	16q24.1	3.5673	1.1513e-11	1.70581e-09		4.71004	3.76786e-09	8.32238e-07
144	ENSG00000135547	HEY2	6q22.31	-3.97367	1.5506e-11	2.24837e-09		-5.41079	4.63972e-06	0.000201889
145	ENSG00000267560	RP11-173A16.1	18q21.33	3.71919	1.79326e-11	2.56373e-09		3.66632	2.98902e-05	0.000805533
147	ENSG00000165810	BTNL9	5q35.3	-3.84159	1.88471e-11	2.65985e-09		-5.56353	3.26578e-07	2.70961e-05
146	ENSG00000137809	ITGA11	15q23	-3.43855	1.8866e-11	2.65985e-09		-6.75132	4.90863e-11	2.86541e-08
148	ENSG00000263847	RP11-143J12.3	18p11.22	2.55855	1.95744e-11	2.73137e-09		2.7537	8.89744e-06	0.000326806
149	ENSG00000124103	FAM209A	20q13.31	3.61008	2.00389e-11	2.78664e-09		4.22778	1.59125e-07	1.51656e-05
150	ENSG00000091879	ANGPT2	8p23.1	-2.57375	2.02069e-11	2.80044e-09		-4.06865	5.81909e-10	1.81168e-07
151	ENSG00000253744	AC025442.3	5q12.3	3.58325	2.35926e-11	3.24757e-09		4.07066	1.09163e-06	6.73311e-05
152	ENSG00000154175	ABI3BP	3q12.2	-3.151	2.5714e-11	3.51584e-09		-3.97936	3.06696e-06	0.000149417
153	ENSG00000138722	MMRN1	4q22.1	-3.69705	2.93197e-11	3.95574e-09		-5.2122	5.10605e-06	0.00021734
154	ENSG00000168938	PPIC	5q23.2	-3.80414	3.02985e-11	4.0743e-09		-7.27563	1.15105e-07	1.15422e-05
155	ENSG00000188167	TMPPE	3p22.3	2.17444	3.04969e-11	4.08749e-09		3.07679	1.31025e-08	2.02039e-06
156	ENSG00000256588	RP11-613F22.8	11p15.1	3.68173	3.62511e-11	4.81125e-09		3.89778	1.26843e-05	0.000423544
157	ENSG00000233647	RP11-8J9.1	1p33	3.89776	4.84558e-11	6.32798e-09		5.74067	1.36372e-11	1.14308e-08
158	ENSG00000242950	ERVW-1	7q21.2	2.31387	4.88002e-11	6.35261e-09		2.48792	1.82134e-05	0.000549346
159	ENSG00000151790	TDO2	4q32.1	-4.16002	4.9207e-11	6.38516e-09		-7.08442	7.56405e-07	5.09393e-05
160	ENSG00000188643	S100A16	1q21.3	-3.72037	5.22714e-11	6.73987e-09		-8.54034	3.55864e-11	2.23715e-08
161	ENSG00000106819	ASPN	9q22.31	-3.27247	5.26936e-11	6.77288e-09		-6.51055	9.20499e-11	4.74441e-08
162	ENSG00000236535	RC3H1-IT1	1q25.1	3.23036	6.26339e-11	7.95021e-09		3.95797	3.22364e-07	2.68145e-05
163	ENSG00000260898	ADPGK-AS1	15q24.1	2.56747	6.71673e-11	8.42071e-09		3.91617	4.32856e-10	1.45877e-07
164	ENSG00000173110	HSPA6	1q23.3	4.29177	7.3675e-11	9.18009e-09		6.2835	7.35318e-08	8.14832e-06
165	ENSG00000253008	MIR2355	2q33.3	6.06763	1.26317e-10	1.50052e-08		7.87095	1.90052e-08	2.78601e-06
166	ENSG00000272761	RP11-572C15.6	3q13.2	-3.35632	1.30346e-10	1.54388e-08		-4.96569	6.38015e-07	4.49657e-05
167	ENSG00000237296	SMG1P1	16p12.2	2.77651	1.47952e-10	1.73726e-08		3.30685	1.55421e-06	8.836e-05
168	ENSG00000135625	EGR4	2p13.1	4.37857	1.68304e-10	1.94817e-08		4.7461	2.83403e-05	0.000775917
169	ENSG00000137672	TRPC6	11q22.1	-3.80458	1.7098e-10	1.97354e-08		-6.58681	1.40377e-06	8.17993e-05
170	ENSG00000272256	RP11-489E7.4	8p12	2.70872	1.93091e-10	2.2162e-08		3.53921	7.38811e-07	5.01073e-05
171	ENSG00000188783	PRELP	1q32.1	-3.63122	2.21769e-10	2.52327e-08		-6.96904	2.10949e-09	5.26406e-07
172	ENSG00000237738	RNF216-IT1	7p22.1	3.03462	2.36233e-10	2.6516e-08		3.2017	1.39709e-05	0.00045191
173	ENSG00000118292	C1orf54	1q21.2	-2.0349	2.46257e-10	2.75532e-08		-2.80402	2.1812e-06	0.000115006
174	ENSG00000164736	SOX17	8q11.23	-4.45772	2.67924e-10	2.96646e-08		-6.61529	6.78925e-06	0.00027033
175	ENSG00000270547	RP11-536O18.2	9p23	-4.61278	2.98262e-10	3.24938e-08		-7.21644	3.16846e-06	0.000152768
176	ENSG00000079337	RAPGEF3	12q13.11	-2.25353	3.40083e-10	3.637e-08		-3.78085	1.04111e-09	2.90889e-07
177	ENSG00000217527	RPS16P5	6p12.1	3.36267	3.48768e-10	3.71032e-08		3.87587	1.08039e-05	0.000376524
178	ENSG00000149564	ESAM	11q24.2	-2.70963	3.49926e-10	3.71296e-08		-3.31353	9.34624e-06	0.000338348
179	ENSG00000263621	RN7SL650P	14q11.2	2.84759	3.63682e-10	3.82899e-08		3.58471	7.46276e-07	5.05088e-05
180	ENSG00000235505	RP11-693N9.2	11q22.3	-2.88033	4.50321e-10	4.68828e-08		-5.79772	1.89896e-08	2.78601e-06
181	ENSG00000154330	PGM5	9q21.11	-3.39025	4.73819e-10	4.89784e-08		-7.49288	2.67123e-08	3.68449e-06
182	ENSG00000170962	PDGFD	11q22.3	-3.05768	5.15509e-10	5.2511e-08		-7.05788	1.20196e-10	5.30974e-08
185	ENSG00000182107	TMEM30B	14q23.1	-3.25897	5.70009e-10	5.74064e-08		-4.98534	2.54914e-05	0.000711018
184	ENSG00000267838	AC008746.12	19q13.42	-2.96881	5.71273e-10	5.74064e-08		-4.0481	5.68277e-06	0.000235748
183	ENSG00000174348	PODN	1p32.3	-2.87201	5.72021e-10	5.74064e-08		-4.43294	4.71938e-07	3.53845e-05
186	ENSG00000162944	RFTN2	2q33.1	-2.20686	6.4469e-10	6.37571e-08		-3.36322	1.10836e-07	1.12174e-05
187	ENSG00000258413	RP11-665C16.6	14q22.3	3.40943	6.76189e-10	6.67103e-08		3.87986	1.29737e-05	0.000429261
188	ENSG00000207468	SNORA19	10q26.11	3.66729	8.03097e-10	7.80959e-08		3.79069	2.95427e-05	0.000799462
189	ENSG00000150048	CLEC1A	12p13.2	-3.34669	8.5607e-10	8.2653e-08		-4.80065	3.43061e-05	0.000898611
190	ENSG00000165757	KIAA1462	10p11.23	-2.82357	9.20957e-10	8.78791e-08		-4.2844	1.09266e-07	1.10928e-05
191	ENSG00000255500	RP11-347H15.2	11p11.12	2.73054	1.06287e-09	1.00247e-07		3.2172	5.83526e-06	0.000240245
192	ENSG00000105971	CAV2	7q31.2	-3.31504	1.12067e-09	1.05211e-07		-7.05403	1.55728e-09	4.17276e-07
193	ENSG00000128274	A4GALT	22q13.2	-2.98866	1.22539e-09	1.14253e-07		-6.98401	7.56715e-09	1.38196e-06
194	ENSG00000270640	RP11-373D23.2	2p23.2	3.20327	1.2374e-09	1.14847e-07		3.99786	1.55011e-06	8.82804e-05
195	ENSG00000085276	MECOM	3q26.2	-3.00536	1.32732e-09	1.21412e-07		-8.06558	8.85061e-11	4.74306e-08
196	ENSG00000206992	RNU6-574P	12q13.13	3.78814	1.32378e-09	1.21412e-07		4.40541	1.45884e-05	0.000465263
197	ENSG00000203511	AL353662.1	9p13.3	4.12736	1.47725e-09	1.33039e-07		4.719	1.86462e-06	0.00010176
198	ENSG00000163815	CLEC3B	3p21.31	-3.34329	1.48322e-09	1.33114e-07		-6.4656	2.92155e-06	0.000143949
199	ENSG00000149573	MPZL2	11q23.3	-2.97378	1.50411e-09	1.34103e-07		-7.39881	3.96999e-09	8.70999e-07
200	ENSG00000111339	ART4	12p12.3	-3.41581	1.55405e-09	1.37952e-07		-5.73343	1.15151e-05	0.000395116
201	ENSG00000177272	KCNA3	1p13.3	2.44721	1.60216e-09	1.41299e-07		2.9551	1.98577e-05	0.000586934
202	ENSG00000260027	HOXB7	17q21.32	-3.48653	1.6184e-09	1.42423e-07		-6.43375	4.29017e-06	0.000191592
203	ENSG00000269487	CTB-174O21.2	19q13.32	2.44182	1.80541e-09	1.58197e-07		2.73596	1.79417e-05	0.00054458
204	ENSG00000240891	PLCXD2	3q13.2	2.21619	2.11155e-09	1.83444e-07		2.78822	5.13514e-06	0.000218294
205	ENSG00000231845	HMGB3P14	3q22.2	3.25376	2.12308e-09	1.84053e-07		4.49526	1.71947e-07	1.61059e-05
206	ENSG00000204511	MCCD1	6p21.33	3.15185	2.93452e-09	2.47039e-07		4.06347	5.91029e-07	4.2745e-05
207	ENSG00000101825	MXRA5	Xp22.33	-3.4116	3.01458e-09	2.52638e-07		-5.00339	4.78356e-06	0.000206823
208	ENSG00000261269	RP11-389C8.2	5q13.2	-3.24841	3.0493e-09	2.54598e-07		-6.77298	1.56329e-06	8.85686e-05
209	ENSG00000131634	TMEM204	16p13.3	-2.67337	3.07377e-09	2.56116e-07		-3.52536	1.49965e-05	0.000475036
210	ENSG00000186827	TNFRSF4	1p36.33	-2.73525	3.44568e-09	2.83053e-07		-6.02867	1.89562e-11	1.47542e-08
211	ENSG00000267262	CTC-232P5.3	19p13.3	5.65254	3.62367e-09	2.96479e-07		5.67044	3.0548e-05	0.00081914
212	ENSG00000250582	SMAD1-AS2	4q31.21	5.34635	3.75152e-09	3.06324e-07		6.35652	6.99418e-06	0.000274807
213	ENSG00000075651	PLD1	3q26.31	-2.18524	4.48443e-09	3.59681e-07		-4.49391	7.34509e-10	2.18283e-07
214	ENSG00000179772	FOXS1	20q11.21	-3.67444	4.5787e-09	3.64853e-07		-7.44282	2.70778e-07	2.37034e-05
215	ENSG00000104368	PLAT	8p11.21	-2.51022	4.7536e-09	3.77555e-07		-3.16226	1.93025e-05	0.000573113
216	ENSG00000243637	AC019221.4	2q37.1	4.17819	5.60617e-09	4.30988e-07		5.32859	2.84774e-07	2.4498e-05
217	ENSG00000260837	RP11-434B12.1	2p25.1	-2.31642	6.43591e-09	4.87418e-07		-3.63956	4.43671e-07	3.40431e-05
218	ENSG00000137825	ITPKA	15q15.1	3.28116	6.60754e-09	4.97642e-07		4.6673	2.00542e-06	0.000108022
219	ENSG00000115738	ID2	2p25.1	2.00602	1.14902e-08	8.21346e-07		2.61731	1.00191e-05	0.000356234
220	ENSG00000138316	ADAMTS14	10q22.1	-2.745	1.24792e-08	8.79621e-07		-4.45637	4.05371e-07	3.19032e-05
221	ENSG00000108821	COL1A1	17q21.33	-3.09581	1.41106e-08	9.76126e-07		-4.83288	5.24502e-07	3.86171e-05
222	ENSG00000135744	AGT	1q42.2	-3.67041	1.93224e-08	1.30997e-06		-6.47166	9.85082e-06	0.000351554
223	ENSG00000188766	SPRED3	19q13.2	2.16183	2.60766e-08	1.7137e-06		2.9734	5.22176e-06	0.000220819
224	ENSG00000103710	RASL12	15q22.31	-3.58845	2.7603e-08	1.80238e-06		-8.03582	7.99513e-09	1.4282e-06
225	ENSG00000265962	RP11-674N23.1	18p11.22	3.1366	2.80084e-08	1.82592e-06		4.38003	6.73994e-07	4.67789e-05
226	ENSG00000077063	CTTNBP2	7q31.31	-3.45192	3.0596e-08	1.98171e-06		-7.42698	6.26339e-08	7.13604e-06
227	ENSG00000164692	COL1A2	7q21.3	-3.13978	3.24644e-08	2.07655e-06		-5.20155	2.1514e-07	1.93744e-05
228	ENSG00000173013	CCDC96	4p16.1	2.36804	3.45929e-08	2.20233e-06		3.53769	4.04204e-07	3.19032e-05
229	ENSG00000260282	EIF4EBP2P2	15q15.2	5.02663	3.5972e-08	2.26885e-06		6.98224	8.00519e-07	5.36249e-05
230	ENSG00000172965	MIR4435-1HG	2q13	-2.13533	3.70577e-08	2.33011e-06		-2.87067	3.40606e-05	0.000893612
231	ENSG00000235635	AC016644.1	5q11.2	3.78438	3.88216e-08	2.41863e-06		4.38217	3.42327e-05	0.000897407
232	ENSG00000138615	CILP	15q22.31	-2.52493	4.07689e-08	2.50766e-06		-7.06504	1.06154e-10	5.01959e-08
233	ENSG00000174099	MSRB3	12q14.3	-2.51446	4.08026e-08	2.50766e-06		-8.31844	2.18951e-12	2.55626e-09
234	ENSG00000163563	MNDA	1q23.1	3.15237	5.61881e-08	3.3276e-06		-5.09901	1.32355e-05	0.000436596
235	ENSG00000258136	RP11-864J10.4	12q23.3	2.40062	5.79709e-08	3.42819e-06		3.46338	2.01293e-06	0.000108228
236	ENSG00000271437	RP11-295B17.6	13q32.2	3.10831	6.22476e-08	3.64408e-06		3.78623	1.45844e-05	0.000465263
237	ENSG00000161381	PLXDC1	17q12	-2.40126	6.60074e-08	3.8476e-06		-5.79282	3.19401e-15	6.04862e-12
238	ENSG00000178033	FAM26E	6q22.1	-3.13217	6.66832e-08	3.8759e-06		-7.15506	1.60137e-07	1.52177e-05
239	ENSG00000228809	RP4-705D16.3	20p12.1	2.96247	7.57335e-08	4.32179e-06		4.0046	7.56078e-06	0.000289756
240	ENSG00000200355	SNORA72	3q26.31	5.37314	8.27354e-08	4.69506e-06		7.68045	2.71186e-07	2.37034e-05
241	ENSG00000112769	LAMA4	6q21	-2.50557	9.9082e-08	5.5227e-06		-4.63017	1.27137e-08	1.98038e-06
242	ENSG00000139567	ACVRL1	12q13.13	-2.44294	1.01707e-07	5.64468e-06		-3.73306	3.34112e-06	0.000160148
243	ENSG00000171126	KCNG3	2p21	3.21837	1.11786e-07	6.12434e-06		4.44814	3.63178e-05	0.00093704
244	ENSG00000176046	NUPR1	16p11.2	-3.02811	1.32177e-07	7.01299e-06		-6.15358	2.08571e-08	3.0303e-06
245	ENSG00000086205	FOLH1	11p11.12	-3.46187	1.36692e-07	7.23314e-06		-6.37854	1.0324e-05	0.000362503
246	ENSG00000218018	RP4-800J21.3	20q13.31	2.18652	1.41639e-07	7.43695e-06		3.05566	2.24938e-05	0.000646154
247	ENSG00000223039	RN7SKP268	6q25.1	3.6234	1.67414e-07	8.63814e-06		4.82039	3.79855e-05	0.000965758
248	ENSG00000218896	TUBB8P2	6q24.2	3.31844	1.80847e-07	9.16493e-06		4.09842	2.97386e-05	0.000802108
249	ENSG00000260244	RP11-588K22.2	4q32.1	-2.90407	1.87076e-07	9.43368e-06		-8.61387	2.45055e-11	1.78019e-08
250	ENSG00000174326	SLC16A11	17p13.1	-2.73952	2.00916e-07	1.00077e-05		-4.96773	1.59817e-05	0.000497564
251	ENSG00000253864	AC131025.8	5q32	-2.82176	2.03148e-07	1.01066e-05		-6.51331	2.40721e-06	0.000124512
252	ENSG00000271971	CTD-2006H14.2	8q22.1	-2.18886	2.07199e-07	1.02705e-05		-4.82354	4.56824e-10	1.49824e-07
253	ENSG00000168306	ACOX2	3p14.3	-2.69776	2.24076e-07	1.09735e-05		-6.32878	2.23887e-06	0.000117102
254	ENSG00000154262	ABCA6	17q24.3	-2.39048	2.25881e-07	1.10399e-05		-6.8517	2.40183e-08	3.41374e-06
255	ENSG00000263712	MIR4639	6p22.3	5.03281	2.60787e-07	1.25315e-05		7.09207	3.11384e-07	2.61689e-05
256	ENSG00000236896	RP11-535C21.3	9q22.33	3.53838	2.9523e-07	1.39306e-05		4.26252	2.33525e-05	0.000666719
257	ENSG00000044524	EPHA3	3p11.1	-3.10158	3.40998e-07	1.57172e-05		-6.14769	9.07942e-07	5.87187e-05
258	ENSG00000128052	KDR	4q12	-2.93105	3.98455e-07	1.78997e-05		-4.41819	2.81523e-05	0.000772063
259	ENSG00000200883	Y_RNA	18p11.22	4.4228	4.00246e-07	1.79604e-05		5.7458	7.66483e-06	0.000292488
260	ENSG00000158352	SHROOM4	Xp11.22	-2.46593	4.11965e-07	1.84254e-05		-8.00244	2.56007e-10	9.51009e-08
261	ENSG00000233148	SYF2P2	9p13.3	3.96476	4.38485e-07	1.9462e-05		4.83354	2.85431e-05	0.000779828
262	ENSG00000203395	AC015969.3	2p14	4.94449	4.62757e-07	2.03179e-05		6.53701	3.52558e-06	0.000166308
263	ENSG00000183016	IQCA1P1	7q36.1	2.6962	5.03719e-07	2.17877e-05		3.76317	2.04996e-05	0.000603178
264	ENSG00000170647	TMEM133	11q22.1	-2.76481	5.07542e-07	2.19298e-05		-6.3301	3.82772e-06	0.000177235
265	ENSG00000241525	AC108004.3	17p13.3	3.55818	5.20443e-07	2.24159e-05		5.05065	1.25432e-06	7.50551e-05
266	ENSG00000164251	F2RL1	5q13.3	-2.61597	5.93394e-07	2.50548e-05		-6.37099	9.19791e-07	5.91889e-05
267	ENSG00000234854	LINC00676	13q34	4.89673	6.16528e-07	2.58707e-05		6.8059	2.46565e-05	0.000693649
268	ENSG00000149633	KIAA1755	20q11.23	-3.04486	6.49256e-07	2.69388e-05		-7.98247	4.87639e-09	9.84008e-07
269	ENSG00000074219	TEAD2	19q13.33	-2.66859	7.18525e-07	2.94368e-05		-6.86995	1.86394e-09	4.79337e-07
270	ENSG00000270893	RP11-311B14.1	2q24.2	4.96621	9.72968e-07	3.82291e-05		7.13737	2.8091e-06	0.000140039
271	ENSG00000260145	RP11-322D14.2	16q13	2.71972	1.00746e-06	3.91689e-05		4.14857	4.45427e-06	0.000196505
272	ENSG00000073282	TP63	3q28	-2.56133	1.21987e-06	4.6236e-05		-5.91502	1.42394e-05	0.000457255
273	ENSG00000174576	NPAS4	11q13.2	3.18158	1.27419e-06	4.79607e-05		5.37171	5.85728e-06	0.000240849
274	ENSG00000243402	RP11-473O4.1	8q24.21	2.95601	1.47265e-06	5.39597e-05		3.98141	2.36174e-05	0.000671935
275	ENSG00000260466	RP4-536B24.2	16q24.2	2.88636	1.5849e-06	5.73506e-05		4.00549	2.35127e-05	0.00066954
276	ENSG00000269570	AP001350.1	11q12.1	3.67084	1.67247e-06	5.9934e-05		4.80588	3.91191e-06	0.000179355
277	ENSG00000222898	RN7SKP97	8q12.3	4.79031	1.69864e-06	6.06582e-05		6.41636	1.23613e-05	0.000415305
278	ENSG00000005102	MEOX1	17q21.31	-2.59522	1.77887e-06	6.32463e-05		-5.5719	4.19522e-06	0.000189238
279	ENSG00000106823	ECM2	9q22.31	-2.00056	1.78965e-06	6.34081e-05		-3.49498	2.26676e-06	0.000118182
280	ENSG00000168309	FAM107A	3p14.2	-2.96813	2.06239e-06	7.18222e-05		-6.27882	6.75123e-06	0.000269237
281	ENSG00000268076	AC087239.1	12p12.1	2.6999	2.23706e-06	7.67248e-05		3.72995	3.06909e-05	0.000820348
282	ENSG00000115380	EFEMP1	2p16.1	-3.22936	2.37132e-06	8.05835e-05		-7.67479	5.1154e-09	1.01347e-06
283	ENSG00000131203	IDO1	8p11.21	-2.66492	2.60797e-06	8.70285e-05		-5.15824	1.3294e-05	0.000437973
284	ENSG00000270332	RP11-82L2.1	9q31.1	-2.44062	2.90377e-06	9.49991e-05		-5.81885	2.24148e-05	0.000645191
285	ENSG00000149451	ADAM33	20p13	-2.7144	2.93521e-06	9.58457e-05		-6.59746	9.23142e-07	5.92878e-05
286	ENSG00000209042	SNORD12C	20q13.13	2.21874	3.05421e-06	9.8765e-05		3.45007	8.55571e-07	5.65514e-05
287	ENSG00000247345	RP11-266N13.2	5q11.2	2.89177	3.31416e-06	0.00010591		4.39032	5.74572e-06	0.000237456
288	ENSG00000174640	SLCO2A1	3q22.2	-2.77391	3.35758e-06	0.000106962		-7.81648	3.36668e-10	1.16675e-07
289	ENSG00000262516	RP11-95J11.1	16p13.3	2.95271	3.5473e-06	0.000112304		4.54778	1.73361e-06	9.55676e-05
290	ENSG00000117226	GBP3	1p22.2	-2.03584	3.68417e-06	0.000116006		-4.67048	5.16479e-08	6.20725e-06
291	ENSG00000203710	CR1	1q32.2	2.59895	4.40166e-06	0.000135253		-5.34227	7.04178e-06	0.000276346
292	ENSG00000132002	DNAJB1	19p13.12	2.04829	4.4354e-06	0.00013588		3.61824	1.06292e-06	6.58084e-05
293	ENSG00000261889	RP11-473M20.16	16p13.3	2.54058	4.53185e-06	0.000138211		4.35725	2.75597e-07	2.40042e-05
294	ENSG00000227413	RP5-1042K10.12	22q13.1	2.29163	4.95877e-06	0.000148565		3.47036	2.03309e-05	0.000599294
295	ENSG00000160180	TFF3	21q22.3	-3.26789	5.23735e-06	0.000154683		-6.30604	1.5514e-05	0.000486243
296	ENSG00000235531	RP11-383H13.1	8q13.3	-2.34373	5.26188e-06	0.000155247		-5.40398	2.7161e-06	0.00013702
297	ENSG00000121898	CPXM2	10q26.13	-2.5185	5.30318e-06	0.000156239		-4.55064	1.25603e-05	0.000420694
298	ENSG00000263439	MIR4753	1q42.3	4.44263	6.68891e-06	0.000188088		6.05712	1.52514e-05	0.000480778
299	ENSG00000121742	GJB6	13q12.11	3.12468	7.47257e-06	0.000205987		4.94402	3.29674e-05	0.000867019
300	ENSG00000269921	RP11-646I6.5	4q12	2.1606	8.08165e-06	0.000220554		3.32977	1.62777e-05	0.000503424
301	ENSG00000142748	FCN3	1p36.11	-2.73708	8.46296e-06	0.0002275		-6.16107	1.66154e-05	0.000511447
302	ENSG00000267990	CTD-3187F8.15	19q13.41	4.41352	1.07137e-05	0.000274203		6.13268	3.92083e-05	0.000986698
303	ENSG00000233430	RP11-403I13.9	1q21.2	4.3274	1.29957e-05	0.000320787		6.65697	2.05647e-06	0.000109667
304	ENSG00000131386	GALNT15	3p25.1	-2.48001	1.3745e-05	0.000335263		-6.76149	5.52768e-07	4.0245e-05
305	ENSG00000223390	RP11-91A18.4	1p32.3	2.50422	1.38524e-05	0.000337148		4.30667	3.34437e-07	2.7608e-05
306	ENSG00000259654	RP11-245C17.2	15q25.3	2.15701	1.44208e-05	0.000347266		3.619	4.54584e-06	0.000199736
307	ENSG00000264237	AL137846.1	9q33.3	4.37875	1.49106e-05	0.000357792		6.77639	7.45791e-06	0.000286822
308	ENSG00000137834	SMAD6	15q22.31	-2.15021	1.49839e-05	0.000358401		-5.65594	5.92747e-07	4.27746e-05
309	ENSG00000129538	RNASE1	14q11.2	-2.14995	1.61221e-05	0.000381029		-4.94774	2.30421e-08	3.28929e-06
310	ENSG00000124391	IL17C	16q24.3	2.13001	1.69934e-05	0.000396334		4.09454	4.84782e-09	9.84008e-07
311	ENSG00000206635	RNU6-1062P	1q21.3	4.31793	1.77074e-05	0.000410379		6.41154	2.45546e-05	0.00069146
312	ENSG00000175832	ETV4	17q21.31	2.2022	1.78978e-05	0.000414345		3.75515	6.88669e-06	0.00027288
313	ENSG00000207352	RNU6-540P	5q12.3	4.25212	2.26605e-05	0.000497736		6.5777	2.75302e-06	0.000138031
314	ENSG00000269374	CTB-50E14.5	19q13.2	3.56542	2.38992e-05	0.000520733		5.73129	1.03146e-05	0.000362503
315	ENSG00000022556	NLRP2	19q13.42	-2.44194	2.59675e-05	0.000553372		-7.78336	1.01171e-10	4.86434e-08
316	ENSG00000133800	LYVE1	11p15.4	-2.56747	2.81754e-05	0.000592978		-7.8056	2.75701e-09	6.48393e-07
317	ENSG00000104879	CKM	19q13.32	2.13964	2.98422e-05	0.000620685		3.51098	1.2746e-05	0.000424683
318	ENSG00000121316	PLBD1	12p13.1	2.327	4.0915e-05	0.000799176		-5.9334	2.89093e-07	2.48044e-05
319	ENSG00000206969	RNU6-1316P	14q32.32	4.10289	4.28029e-05	0.000829294		5.99141	3.84743e-05	0.000974476
320	ENSG00000115252	PDE1A	2q32.1	-2.54334	4.93875e-05	0.000931608		-6.38488	6.76736e-07	4.68697e-05
321	ENSG00000252414	RNU6-100P	2p14	2.73386	4.97063e-05	0.000935466		4.39145	1.59558e-05	0.00049723
322	ENSG00000136573	BLK	8p23.1	2.01846	5.40006e-05	0.000999661		-4.99172	1.50675e-05	0.000476638
