# Supplementary material for: Neuroblastoma cells undergo transcriptomic alterations upon dissemination into the bone marrow and subsequent tumor progression
Source: Int J Cancer. 2017 Oct 4;142(2):297–307. doi: 10.1002/ijc.31053 (PMC5725737; doi:10.1002/ijc.31053)
Supplement: Supplementary file 12 — Supporting Information Table 8 [file IJC-142-297-s012.xlsx]

## Sheet: gsea_report_for_na_neg_14648823
Gene set (MSigDB)	SIZE	ES	NES	NOM p-val	FDR q-val	FWER p-val
PICCALUGA_ANGIOIMMUNOBLASTIC_LYMPHOMA_UP	202	-0.88749	-3.09013	0	0	0
NABA_CORE_MATRISOME	272	-0.849295	-3.0257	0	0	0
SCHUETZ_BREAST_CANCER_DUCTAL_INVASIVE_UP	341	-0.816168	-2.98722	0	0	0
REN_ALVEOLAR_RHABDOMYOSARCOMA_DN	403	-0.780358	-2.89045	0	0	0
NABA_ECM_GLYCOPROTEINS	193	-0.832645	-2.88799	0	0	0
BOQUEST_STEM_CELL_UP	255	-0.810572	-2.87862	0	0	0
HALLMARK_EPITHELIAL_MESENCHYMAL_TRANSITION	198	-0.826999	-2.84749	0	0	0
BERTUCCI_MEDULLARY_VS_DUCTAL_BREAST_CANCER_DN	158	-0.834442	-2.81082	0	0	0
RODWELL_AGING_KIDNEY_NO_BLOOD_UP	206	-0.805575	-2.80729	0	0	0
LIU_PROSTATE_CANCER_DN	457	-0.754513	-2.80131	0	0	0
BOQUEST_STEM_CELL_DN	213	-0.795036	-2.79846	0	0	0
ANASTASSIOU_CANCER_MESENCHYMAL_TRANSITION_SIGNATURE	63	-0.942428	-2.7609	0	0	0
VECCHI_GASTRIC_CANCER_ADVANCED_VS_EARLY_UP	168	-0.81341	-2.75676	0	0	0
WEST_ADRENOCORTICAL_TUMOR_DN	532	-0.711793	-2.75261	0	0	0
ONDER_CDH1_TARGETS_2_UP	247	-0.777897	-2.74355	0	0	0
PROTEINACEOUS_EXTRACELLULAR_MATRIX	98	-0.8785	-2.74321	0	0	0
LIM_MAMMARY_STEM_CELL_UP	461	-0.728906	-2.73007	0	0	0
WANG_SMARCE1_TARGETS_UP	271	-0.763375	-2.73005	0	0	0
EXTRACELLULAR_MATRIX	99	-0.875288	-2.71929	0	0	0
ESC_V6.5_UP_EARLY.V1_DN	166	-0.799104	-2.71239	0	0	0
MANALO_HYPOXIA_UP	202	-0.761675	-2.70186	0	0	0
SANA_TNF_SIGNALING_DN	87	-0.851109	-2.64449	0	0	0
ZHU_CMV_ALL_DN	125	-0.810276	-2.62268	0	0	0
NABA_MATRISOME	994	-0.661763	-2.60002	0	0	0
HALLMARK_MYOGENESIS	199	-0.743808	-2.59374	0	0	0
BERENJENO_TRANSFORMED_BY_RHOA_DN	379	-0.702646	-2.59365	0	0	0
KEGG_ECM_RECEPTOR_INTERACTION	83	-0.840736	-2.58508	0	0	0
REACTOME_COLLAGEN_FORMATION	56	-0.892279	-2.5818	0	0	0
LANDIS_ERBB2_BREAST_TUMORS_324_DN	147	-0.7782	-2.56417	0	0	0
LI_WILMS_TUMOR_VS_FETAL_KIDNEY_1_UP	181	-0.750603	-2.55488	0	0	0
KAAB_HEART_ATRIUM_VS_VENTRICLE_UP	244	-0.707397	-2.55168	0	0	0
IGLESIAS_E2F_TARGETS_UP	150	-0.780745	-2.549	0	0	0
HALLMARK_COAGULATION	135	-0.768637	-2.54519	0	0	0
TURASHVILI_BREAST_LOBULAR_CARCINOMA_VS_LOBULAR_NORMAL_DN	74	-0.826993	-2.53516	0	0	0
PETROVA_ENDOTHELIUM_LYMPHATIC_VS_BLOOD_DN	159	-0.751103	-2.53415	0	0	0
PID_INTEGRIN1_PATHWAY	66	-0.868083	-2.52556	0	0	0
EXTRACELLULAR_MATRIX_PART	57	-0.876053	-2.52076	0	0	0
BOQUEST_STEM_CELL_CULTURED_VS_FRESH_UP	410	-0.660466	-2.5182	0	0	0
LINDGREN_BLADDER_CANCER_CLUSTER_2B	378	-0.69046	-2.5178	0	0	0
ZHU_CMV_24_HR_DN	88	-0.824021	-2.51409	0	0	0
LEE_NEURAL_CREST_STEM_CELL_UP	141	-0.760302	-2.51008	0	0	0
WESTON_VEGFA_TARGETS	105	-0.797706	-2.50611	0	0	0
KINSEY_TARGETS_OF_EWSR1_FLII_FUSION_DN	306	-0.697451	-2.50472	0	0	0
LANDIS_BREAST_CANCER_PROGRESSION_DN	70	-0.844915	-2.50195	0	0	0
CHIARADONNA_NEOPLASTIC_TRANSFORMATION_CDC25_DN	148	-0.74675	-2.49723	0	0	0
NABA_COLLAGENS	44	-0.901863	-2.49674	0	0	0
REACTOME_EXTRACELLULAR_MATRIX_ORGANIZATION	84	-0.810865	-2.4868	0	0	0
AKT_UP.V1_DN	181	-0.724712	-2.48554	0	0	0
TURASHVILI_BREAST_LOBULAR_CARCINOMA_VS_DUCTAL_NORMAL_UP	67	-0.85696	-2.48256	0	0	0
MCBRYAN_PUBERTAL_TGFB1_TARGETS_UP	169	-0.716618	-2.47061	0	0	0
GAUSSMANN_MLL_AF4_FUSION_TARGETS_F_UP	181	-0.715638	-2.45953	0	0	0
BROWNE_HCMV_INFECTION_24HR_DN	147	-0.739012	-2.45695	0	0	0
GOTZMANN_EPITHELIAL_TO_MESENCHYMAL_TRANSITION_UP	68	-0.840794	-2.4562	0	0	0
SENESE_HDAC1_AND_HDAC2_TARGETS_DN	207	-0.718406	-2.45233	0	0	0
TURASHVILI_BREAST_DUCTAL_CARCINOMA_VS_DUCTAL_NORMAL_UP	43	-0.873543	-2.45217	0	0	0
SASAI_RESISTANCE_TO_NEOPLASTIC_TRANSFROMATION	50	-0.862487	-2.44363	0	0	0
ROY_WOUND_BLOOD_VESSEL_UP	49	-0.889606	-2.44178	0	0	0
ONDER_CDH1_SIGNALING_VIA_CTNNB1	81	-0.803308	-2.44077	0	0	0
VART_KSHV_INFECTION_ANGIOGENIC_MARKERS_UP	162	-0.72203	-2.43812	0	0	0
WU_CELL_MIGRATION	181	-0.698123	-2.43281	0	0	0
CHIARADONNA_NEOPLASTIC_TRANSFORMATION_KRAS_DN	140	-0.728771	-2.42793	0	0	0
CHARAFE_BREAST_CANCER_LUMINAL_VS_MESENCHYMAL_DN	450	-0.645625	-2.42576	0	0	0
WESTON_VEGFA_TARGETS_6HR	58	-0.85299	-2.42519	0	0	0
REACTOME_GLYCOSAMINOGLYCAN_METABOLISM	109	-0.760057	-2.42382	0	0	0
KEGG_FOCAL_ADHESION	199	-0.704151	-2.42088	0	0	0
WONG_ENDMETRIUM_CANCER_DN	80	-0.792614	-2.41905	0	0	0
BURTON_ADIPOGENESIS_PEAK_AT_0HR	62	-0.826132	-2.41099	0	0	0
MCBRYAN_PUBERTAL_BREAST_4_5WK_DN	185	-0.711324	-2.40976	0	0	0
ACEVEDO_FGFR1_TARGETS_IN_PROSTATE_CANCER_MODEL_DN	298	-0.665144	-2.40701	0	0	0
VERRECCHIA_EARLY_RESPONSE_TO_TGFB1	57	-0.840149	-2.4051	0	0	0
ROZANOV_MMP14_TARGETS_UP	260	-0.668022	-2.39555	0	0	0
CLASPER_LYMPHATIC_VESSELS_DURING_METASTASIS_DN	36	-0.874223	-2.3919	0	0	0
DELYS_THYROID_CANCER_DN	227	-0.670422	-2.38807	0	0	0
EBAUER_MYOGENIC_TARGETS_OF_PAX3_FOXO1_FUSION	50	-0.835389	-2.38435	0	0	0
RIGGI_EWING_SARCOMA_PROGENITOR_DN	178	-0.695606	-2.38332	0	0	0
TSENG_IRS1_TARGETS_DN	131	-0.725679	-2.38294	0	0	0
PID_SYNDECAN_1_PATHWAY	46	-0.854083	-2.37446	0	0	0
SWEET_KRAS_TARGETS_UP	81	-0.788271	-2.37287	0	0	0
NABA_BASEMENT_MEMBRANES	40	-0.90707	-2.37238	0	0	0
BAELDE_DIABETIC_NEPHROPATHY_UP	81	-0.76296	-2.37178	0	0	0
PID_AVB3_INTEGRIN_PATHWAY	75	-0.791837	-2.36953	0	0	0
LU_AGING_BRAIN_UP	258	-0.654837	-2.36172	0	0	0
EXTRACELLULAR_REGION_PART	330	-0.63746	-2.35974	0	0	0
YAMAZAKI_TCEB3_TARGETS_UP	171	-0.698977	-2.35843	0	0	0
CHARAFE_BREAST_CANCER_LUMINAL_VS_BASAL_DN	435	-0.622287	-2.34561	0	0	0
EXTRACELLULAR_REGION	436	-0.627354	-2.34542	0	0	0
VANHARANTA_UTERINE_FIBROID_UP	44	-0.856382	-2.34245	0	0	0
REACTOME_NCAM1_INTERACTIONS	39	-0.877807	-2.33807	0	0	0
IZADPANAH_STEM_CELL_ADIPOSE_VS_BONE_DN	105	-0.733232	-2.33712	0	0	0
KEGG_COMPLEMENT_AND_COAGULATION_CASCADES	69	-0.776156	-2.33605	0	0	0
LINDGREN_BLADDER_CANCER_HIGH_RECURRENCE	49	-0.837706	-2.33438	0	0	0
MCBRYAN_PUBERTAL_BREAST_3_4WK_UP	204	-0.65875	-2.31515	0	0	0
ZHONG_SECRETOME_OF_LUNG_CANCER_AND_FIBROBLAST	129	-0.695053	-2.31289	0	0	0
HORIUCHI_WTAP_TARGETS_UP	287	-0.644835	-2.31276	0	0	0
FARMER_BREAST_CANCER_CLUSTER_5	19	-0.966742	-2.31203	0	0	0
ZHENG_GLIOBLASTOMA_PLASTICITY_DN	57	-0.807847	-2.31138	0	0	0
ESC_J1_UP_LATE.V1_UP	185	-0.685644	-2.31043	0	0	0
ELVIDGE_HIF1A_TARGETS_DN	88	-0.75027	-2.30833	0	0	0
SENESE_HDAC2_TARGETS_DN	118	-0.719355	-2.30694	0	0	0
SUNG_METASTASIS_STROMA_UP	107	-0.73388	-2.30631	0	0	0
REACTOME_HEPARAN_SULFATE_HEPARIN_HS_GAG_METABOLISM	52	-0.80942	-2.30439	0	0	0
REACTOME_CHONDROITIN_SULFATE_DERMATAN_SULFATE_METABOLISM	47	-0.813792	-2.30363	0	0	0
DURAND_STROMA_S_UP	284	-0.637114	-2.30333	0	0	0
BONOME_OVARIAN_CANCER_SURVIVAL_SUBOPTIMAL_DEBULKING	490	-0.601183	-2.30224	0	0	0
HUANG_DASATINIB_RESISTANCE_UP	80	-0.74718	-2.29942	0	0	0
GRAESSMANN_RESPONSE_TO_MC_AND_SERUM_DEPRIVATION_UP	207	-0.656574	-2.29902	0	0	0
CUI_TCF21_TARGETS_2_UP	412	-0.615887	-2.29767	0	0	0
DAVICIONI_TARGETS_OF_PAX_FOXO1_FUSIONS_UP	246	-0.645372	-2.2973	0	0	0
BURTON_ADIPOGENESIS_8	85	-0.742413	-2.29582	0	0	0
BERTUCCI_INVASIVE_CARCINOMA_DUCTAL_VS_LOBULAR_DN	45	-0.832518	-2.29469	0	0	0
COLLAGEN	23	-0.93948	-2.29344	0	0	0
HALLMARK_UV_RESPONSE_DN	144	-0.68647	-2.29244	0	0	0
WESTON_VEGFA_TARGETS_12HR	34	-0.871292	-2.29186	0	0	0
LIM_MAMMARY_LUMINAL_MATURE_DN	97	-0.743702	-2.29132	0	0	0
EBAUER_TARGETS_OF_PAX3_FOXO1_FUSION_UP	205	-0.668932	-2.29036	0	0	0
NABA_PROTEOGLYCANS	35	-0.871442	-2.28733	0	0	0
TURASHVILI_BREAST_DUCTAL_CARCINOMA_VS_LOBULAR_NORMAL_DN	63	-0.762324	-2.28544	0	0	0
WESTON_VEGFA_TARGETS_3HR	72	-0.757161	-2.28433	0	0	0
LINDVALL_IMMORTALIZED_BY_TERT_DN	79	-0.746349	-2.27862	0	0	0
INGRAM_SHH_TARGETS_UP	123	-0.709951	-2.27844	0	0	0
CAHOY_ASTROGLIAL	94	-0.738178	-2.27369	0	0	0
MUSCLE_DEVELOPMENT	93	-0.731999	-2.27342	0	0	0
SKELETAL_DEVELOPMENT	102	-0.721109	-2.2724	0	0	0
REACTOME_SIGNALING_BY_PDGF	118	-0.698617	-2.26912	0	0	0
LIU_SMARCA4_TARGETS	59	-0.797949	-2.26823	0	0	0
TSENG_ADIPOGENIC_POTENTIAL_DN	46	-0.820385	-2.26741	0	0	0
FRIDMAN_IMMORTALIZATION_DN	32	-0.864019	-2.26575	0	0	0
BUYTAERT_PHOTODYNAMIC_THERAPY_STRESS_DN	597	-0.585913	-2.2642	0	0	0
WANG_ESOPHAGUS_CANCER_VS_NORMAL_UP	115	-0.705008	-2.26335	0	0	0
SIMBULAN_PARP1_TARGETS_UP	31	-0.883923	-2.26322	0	0	0
LIEN_BREAST_CARCINOMA_METAPLASTIC	35	-0.868	-2.26246	0	0	0
PETROVA_ENDOTHELIUM_LYMPHATIC_VS_BLOOD_UP	130	-0.690466	-2.25948	0	0	0
JOHANSSON_BRAIN_CANCER_EARLY_VS_LATE_DN	45	-0.818314	-2.25284	0	0	0
BROWNE_HCMV_INFECTION_18HR_DN	171	-0.659318	-2.24937	0	0	0
VERHAAK_AML_WITH_NPM1_MUTATED_DN	240	-0.646944	-2.24829	0	0	0
CELL_CELL_ADHESION	83	-0.745705	-2.24685	0	0	0
KAYO_CALORIE_RESTRICTION_MUSCLE_UP	93	-0.72082	-2.2455	0	0	0
GU_PDEF_TARGETS_UP	70	-0.751339	-2.24491	0	0	0
ROZANOV_MMP14_TARGETS_SUBSET	33	-0.853864	-2.24012	0	0	0
ATF2_S_UP.V1_DN	182	-0.644877	-2.23524	0	1.56494e-05	0.001
WAMUNYOKOLI_OVARIAN_CANCER_GRADES_1_2_DN	63	-0.763399	-2.23286	0	1.55384e-05	0.001
KANG_GIST_WITH_PDGFRA_UP	49	-0.782057	-2.23174	0	1.5429e-05	0.001
RB_P107_DN.V1_UP	137	-0.678914	-2.22969	0	1.53211e-05	0.001
BROWNE_HCMV_INFECTION_48HR_DN	486	-0.596516	-2.22923	0	1.52147e-05	0.001
ZHANG_ANTIVIRAL_RESPONSE_TO_RIBAVIRIN_UP	29	-0.886514	-2.22472	0	1.51098e-05	0.001
REACTOME_A_TETRASACCHARIDE_LINKER_SEQUENCE_IS_REQUIRED_FOR_GAG_SYNTHESIS	25	-0.884791	-2.22253	0	1.50063e-05	0.001
ORGAN_DEVELOPMENT	562	-0.581592	-2.2206	0	1.49042e-05	0.001
GSE22886_DAY0_VS_DAY7_MONOCYTE_IN_CULTURE_DN	188	-0.656585	-2.21887	0	1.48035e-05	0.001
GAUSSMANN_MLL_AF4_FUSION_TARGETS_E_UP	92	-0.715627	-2.21832	0	1.47041e-05	0.001
CERVERA_SDHB_TARGETS_1_UP	112	-0.693062	-2.21723	0	1.46061e-05	0.001
TSAI_RESPONSE_TO_RADIATION_THERAPY	32	-0.839929	-2.21645	0	1.45094e-05	0.001
THUM_MIR21_TARGETS_HEART_DISEASE_UP	16	-0.969716	-2.21611	0	1.44139e-05	0.001
FRIDMAN_SENESCENCE_UP	75	-0.728102	-2.21548	0	1.43197e-05	0.001
SMID_BREAST_CANCER_BASAL_DN	659	-0.580446	-2.2139	0	1.42267e-05	0.001
SENESE_HDAC1_TARGETS_DN	235	-0.625846	-2.21081	0	1.41349e-05	0.001
NABA_ECM_REGULATORS	228	-0.631852	-2.21009	0	1.40443e-05	0.001
MCBRYAN_PUBERTAL_BREAST_4_5WK_UP	264	-0.608131	-2.20674	0	1.39549e-05	0.001
PETRETTO_CARDIAC_HYPERTROPHY	33	-0.862583	-2.20673	0	1.38666e-05	0.001
MARCHINI_TRABECTEDIN_RESISTANCE_DN	49	-0.789937	-2.20556	0	1.37794e-05	0.001
CUI_TCF21_TARGETS_2_DN	794	-0.566086	-2.20411	0	1.36932e-05	0.001
PETROVA_PROX1_TARGETS_DN	63	-0.766443	-2.20258	0	1.36082e-05	0.001
BMI1_DN.V1_UP	143	-0.669183	-2.2025	0	1.35242e-05	0.001
HALLMARK_HYPOXIA	197	-0.639607	-2.20097	0	1.34412e-05	0.001
DORSEY_GAB2_TARGETS	30	-0.848776	-2.19836	0	2.67073e-05	0.002
TURASHVILI_BREAST_DUCTAL_CARCINOMA_VS_DUCTAL_NORMAL_DN	179	-0.641087	-2.19686	0	4.04616e-05	0.003
VERRECCHIA_RESPONSE_TO_TGFB1_C1	19	-0.914396	-2.1965	0	4.02178e-05	0.003
REACTOME_NCAM_SIGNALING_FOR_NEURITE_OUT_GROWTH	64	-0.750458	-2.19632	0	3.9977e-05	0.003
GUO_HEX_TARGETS_DN	64	-0.745063	-2.19533	0	5.35282e-05	0.004
MANTOVANI_VIRAL_GPCR_SIGNALING_UP	83	-0.728994	-2.19436	0	5.32115e-05	0.004
GSE29618_PRE_VS_DAY7_POST_TIV_FLU_VACCINE_BCELL_UP	182	-0.646571	-2.19328	0	5.28985e-05	0.004
JECHLINGER_EPITHELIAL_TO_MESENCHYMAL_TRANSITION_UP	70	-0.736819	-2.18833	0	5.25891e-05	0.004
URS_ADIPOCYTE_DIFFERENTIATION_DN	30	-0.853	-2.18755	0	5.22834e-05	0.004
EXTRACELLULAR_MATRIX_STRUCTURAL_CONSTITUENT	27	-0.873459	-2.18668	0	5.19812e-05	0.004
HUPER_BREAST_BASAL_VS_LUMINAL_DN	59	-0.76358	-2.18356	0	6.46054e-05	0.005
SMID_BREAST_CANCER_RELAPSE_IN_LUNG_DN	36	-0.826439	-2.18215	0	6.42362e-05	0.005
RODWELL_AGING_KIDNEY_UP	456	-0.580889	-2.18013	0	6.38713e-05	0.005
GSE1460_INTRATHYMIC_T_PROGENITOR_VS_THYMIC_STROMAL_CELL_DN	192	-0.65276	-2.17788	0	6.35104e-05	0.005
HUMMERICH_SKIN_CANCER_PROGRESSION_DN	100	-0.695267	-2.17769	0	6.31536e-05	0.005
GSE19825_NAIVE_VS_DAY3_EFF_CD8_TCELL_UP	188	-0.629354	-2.17766	0	6.28008e-05	0.005
POMEROY_MEDULLOBLASTOMA_DESMOPLASIC_VS_CLASSIC_DN	59	-0.757503	-2.17632	0	6.24519e-05	0.005
HARRIS_BRAIN_CANCER_PROGENITORS	42	-0.78895	-2.17168	0	6.21069e-05	0.005
KEGG_ABC_TRANSPORTERS	44	-0.79889	-2.17068	0	6.17656e-05	0.005
RODRIGUES_THYROID_CARCINOMA_ANAPLASTIC_DN	483	-0.570983	-2.17046	0	6.14281e-05	0.005
TRANSMEMBRANE_RECEPTOR_PROTEIN_KINASE_ACTIVITY	51	-0.762758	-2.16695	0	6.10942e-05	0.005
MASRI_RESISTANCE_TO_TAMOXIFEN_AND_AROMATASE_INHIBITORS_DN	19	-0.908721	-2.16247	0	7.32639e-05	0.006
GILDEA_METASTASIS	28	-0.840649	-2.16153	0	8.50327e-05	0.007
LIPID_METABOLIC_PROCESS	321	-0.58482	-2.15995	0	8.4578e-05	0.007
BLOOD_COAGULATION	43	-0.792171	-2.15959	0	8.41281e-05	0.007
ELVIDGE_HIF1A_AND_HIF2A_TARGETS_DN	101	-0.6748	-2.15901	0	8.3683e-05	0.007
VERRECCHIA_DELAYED_RESPONSE_TO_TGFB1	39	-0.79474	-2.15863	0	8.32425e-05	0.007
CERVERA_SDHB_TARGETS_2	109	-0.674468	-2.15828	0	8.28067e-05	0.007
ZHONG_SECRETOME_OF_LUNG_CANCER_AND_ENDOTHELIUM	65	-0.739855	-2.15495	0	8.23754e-05	0.007
CELL_SUBSTRATE_ADHESION	38	-0.792482	-2.15342	0	8.19486e-05	0.007
AMIT_EGF_RESPONSE_480_HELA	158	-0.635227	-2.15206	0	8.15262e-05	0.007
BASSO_HAIRY_CELL_LEUKEMIA_DN	79	-0.701132	-2.15186	0	8.11081e-05	0.007
GSE13411_IGM_VS_SWITCHED_MEMORY_BCELL_UP	181	-0.631053	-2.15165	0	8.06943e-05	0.007
HUANG_FOXA2_TARGETS_DN	36	-0.840476	-2.15106	0	8.02847e-05	0.007
GEORGANTAS_HSC_MARKERS	67	-0.736831	-2.14967	0	7.98792e-05	0.007
CHIBA_RESPONSE_TO_TSA_UP	50	-0.757167	-2.14572	0	7.94778e-05	0.007
GRADE_COLON_VS_RECTAL_CANCER_UP	33	-0.829933	-2.14124	0	7.90804e-05	0.007
LANDIS_ERBB2_BREAST_TUMORS_65_DN	36	-0.814162	-2.13948	0	0.000101763	0.009
SMID_BREAST_CANCER_NORMAL_LIKE_UP	464	-0.572274	-2.13746	0	0.000101259	0.009
GSE6269_HEALTHY_VS_E_COLI_INF_PBMC_UP	165	-0.624613	-2.1357	0	0.000100761	0.009
GRAESSMANN_APOPTOSIS_BY_SERUM_DEPRIVATION_UP	529	-0.561011	-2.13117	0	0.000100267	0.009
LAIHO_COLORECTAL_CANCER_SERRATED_UP	107	-0.657173	-2.12951	0	0.000121625	0.011
LINDVALL_IMMORTALIZED_BY_TERT_UP	74	-0.71015	-2.12846	0	0.000143134	0.013
ATF2_UP.V1_DN	181	-0.623918	-2.12831	0	0.000142443	0.013
TONKS_TARGETS_OF_RUNX1_RUNX1T1_FUSION_HSC_UP	183	-0.630136	-2.12829	0	0.000141758	0.013
DAVICIONI_MOLECULAR_ARMS_VS_ERMS_DN	174	-0.627883	-2.12822	0	0.00014108	0.013
SANA_RESPONSE_TO_IFNG_UP	75	-0.710945	-2.12802	0	0.000140408	0.013
CHIARADONNA_NEOPLASTIC_TRANSFORMATION_KRAS_CDC25_DN	49	-0.751286	-2.12607	0	0.000139743	0.013
COAGULATION	44	-0.790294	-2.12587	0	0.000139084	0.013
HALLMARK_ANGIOGENESIS	36	-0.783013	-2.12562	0	0.000149292	0.014
SUZUKI_RESPONSE_TO_TSA_AND_DECITABINE_1A	22	-0.851676	-2.12282	0	0.000180242	0.017
CORDENONSI_YAP_CONSERVED_SIGNATURE	57	-0.740332	-2.12241	0	0.000201058	0.019
LEIN_CHOROID_PLEXUS_MARKERS	98	-0.683783	-2.12136	0	0.000200127	0.019
PAPASPYRIDONOS_UNSTABLE_ATEROSCLEROTIC_PLAQUE_DN	42	-0.789046	-2.12062	0	0.000199205	0.019
PID_INTEGRIN3_PATHWAY	42	-0.77588	-2.12007	0	0.000198291	0.019
SANA_RESPONSE_TO_IFNG_DN	82	-0.690349	-2.11823	0	0.000207618	0.02
REACTOME_PHASE_II_CONJUGATION	62	-0.724718	-2.11633	0	0.000206674	0.02
GSE24634_TREG_VS_TCONV_POST_DAY3_IL4_CONVERSION_DN	192	-0.618018	-2.1142	0	0.000205739	0.02
VANHARANTA_UTERINE_FIBROID_DN	64	-0.712496	-2.11367	0	0.000204812	0.02
DEBIASI_APOPTOSIS_BY_REOVIRUS_INFECTION_DN	281	-0.588064	-2.11114	0	0.00023467	0.023
SERINE_HYDROLASE_ACTIVITY	45	-0.749344	-2.11048	0	0.000233623	0.023
BOQUEST_STEM_CELL_CULTURED_VS_FRESH_DN	30	-0.835423	-2.1101	0	0.000232584	0.023
HALLMARK_APICAL_JUNCTION	196	-0.620438	-2.11007	0	0.000231555	0.023
HATADA_METHYLATED_IN_LUNG_CANCER_UP	369	-0.568748	-2.10926	0	0.000230535	0.023
JOSEPH_RESPONSE_TO_SODIUM_BUTYRATE_DN	64	-0.711369	-2.10842	0	0.00023917	0.024
SERINE_TYPE_ENDOPEPTIDASE_ACTIVITY	40	-0.764008	-2.10772	0	0.000238125	0.024
TERAMOTO_OPN_TARGETS_CLUSTER_6	26	-0.83978	-2.10738	0	0.00023709	0.024
TOMLINS_PROSTATE_CANCER_DN	40	-0.773204	-2.10697	0	0.000245904	0.025
NADERI_BREAST_CANCER_PROGNOSIS_DN	18	-0.880793	-2.10682	0	0.000244844	0.025
ZHONG_SECRETOME_OF_LUNG_CANCER_AND_MACROPHAGE	75	-0.699597	-2.106	0	0.000243793	0.025
MULLIGHAN_MLL_SIGNATURE_2_DN	269	-0.583742	-2.10515	0	0.000252612	0.026
CHIARADONNA_NEOPLASTIC_TRANSFORMATION_CDC25_UP	118	-0.653416	-2.1039	0	0.000251537	0.026
SOTIRIOU_BREAST_CANCER_GRADE_1_VS_3_DN	48	-0.757085	-2.10241	0	0.000259962	0.027
WAMUNYOKOLI_OVARIAN_CANCER_LMP_DN	186	-0.609636	-2.10225	0	0.000258865	0.027
BERENJENO_TRANSFORMED_BY_RHOA_REVERSIBLY_DN	29	-0.830742	-2.10196	0	0.000257778	0.027
CUI_TCF21_TARGETS_UP	37	-0.802227	-2.10158	0	0.000256699	0.027
HALLMARK_ADIPOGENESIS	196	-0.618969	-2.10117	0	0.00025563	0.027
STRUCTURAL_MOLECULE_ACTIVITY	238	-0.593759	-2.10047	0	0.000254569	0.027
KEGG_VASCULAR_SMOOTH_MUSCLE_CONTRACTION	113	-0.635878	-2.09989	0	0.000253517	0.027
REACTOME_METABOLISM_OF_CARBOHYDRATES	233	-0.597861	-2.09952	0	0.000252474	0.027
GAUSSMANN_MLL_AF4_FUSION_TARGETS_G_UP	218	-0.596617	-2.09949	0	0.000251439	0.027
MULLIGHAN_MLL_SIGNATURE_1_DN	231	-0.598678	-2.09947	0	0.000250413	0.027
YAO_HOXA10_TARGETS_VIA_PROGESTERONE_UP	74	-0.716249	-2.09714	0	0.000258849	0.028
OXIDOREDUCTASE_ACTIVITY	286	-0.578117	-2.09703	0	0.000257802	0.028
MANTOVANI_NFKB_TARGETS_UP	43	-0.74975	-2.09699	0	0.000256762	0.028
ELVIDGE_HYPOXIA_BY_DMOG_UP	127	-0.629365	-2.09673	0	0.000255731	0.028
KHETCHOUMIAN_TRIM24_TARGETS_UP	47	-0.758883	-2.0934	0	0.000282303	0.031
KORKOLA_YOLK_SAC_TUMOR	57	-0.734179	-2.0929	0	0.000290342	0.032
COWLING_MYCN_TARGETS	42	-0.776837	-2.09121	0	0.000324871	0.036
JI_CARCINOGENESIS_BY_KRAS_AND_STK11_DN	17	-0.894647	-2.09052	0	0.000323587	0.036
SMID_BREAST_CANCER_LUMINAL_B_DN	547	-0.540487	-2.08972	0	0.000322313	0.036
HELLEBREKERS_SILENCED_DURING_TUMOR_ANGIOGENESIS	80	-0.68532	-2.08959	0	0.000321049	0.036
ELVIDGE_HYPOXIA_UP	166	-0.617395	-2.08885	0	0.000319794	0.036
COLIN_PILOCYTIC_ASTROCYTOMA_VS_GLIOBLASTOMA_DN	28	-0.834712	-2.0877	0	0.000327341	0.036
KAAB_FAILED_HEART_ATRIUM_DN	137	-0.62902	-2.08598	0	0.000334968	0.037
AKT_UP_MTOR_DN.V1_DN	177	-0.609793	-2.08508	0	0.000342312	0.038
REACTOME_SMOOTH_MUSCLE_CONTRACTION	24	-0.845514	-2.08308	0	0.000358222	0.04
BAELDE_DIABETIC_NEPHROPATHY_DN	429	-0.55358	-2.08256	0	0.000356849	0.04
KUNINGER_IGF1_VS_PDGFB_TARGETS_DN	43	-0.771749	-2.08163	0	0.000372936	0.042
VERRECCHIA_RESPONSE_TO_TGFB1_C2	25	-0.829568	-2.0792	0	0.000380322	0.043
ANATOMICAL_STRUCTURE_DEVELOPMENT	997	-0.523944	-2.07772	0	0.000404706	0.046
BERENJENO_ROCK_SIGNALING_NOT_VIA_RHOA_DN	44	-0.758854	-2.07757	0	0.000403179	0.046
NADLER_OBESITY_UP	60	-0.722129	-2.07755	0	0.000401663	0.046
CROMER_TUMORIGENESIS_UP	61	-0.710143	-2.07745	0	0.000400159	0.046
GRUETZMANN_PANCREATIC_CANCER_UP	351	-0.560995	-2.07666	0	0.000424239	0.049
P53_DN.V1_UP	186	-0.605367	-2.07613	0	0.000422662	0.049
GSE22886_IGM_MEMORY_BCELL_VS_BM_PLASMA_CELL_DN	194	-0.603032	-2.0756	0	0.000421097	0.049
MCGARVEY_SILENCED_BY_METHYLATION_IN_COLON_CANCER	41	-0.759861	-2.07521	0	0.000427801	0.05
REACTOME_INTEGRIN_CELL_SURFACE_INTERACTIONS	77	-0.699264	-2.07294	0	0.00045996	0.054
GSE360_L_MAJOR_VS_T_GONDII_DC_DN	185	-0.601473	-2.07233	0	0.000483223	0.057
GSE9006_HEALTHY_VS_TYPE_1_DIABETES_PBMC_4MONTH_POST_DX_DN	185	-0.614798	-2.07144	0	0.000497923	0.059
CSR_LATE_UP.V1_DN	154	-0.614604	-2.07063	0	0.000496112	0.059
SCHAEFFER_PROSTATE_DEVELOPMENT_6HR_UP	161	-0.618844	-2.06961	0	0.000494314	0.059
LI_WILMS_TUMOR_VS_FETAL_KIDNEY_2_DN	51	-0.746432	-2.06724	0	0.000542168	0.065
GUENTHER_GROWTH_SPHERICAL_VS_ADHERENT_DN	26	-0.836702	-2.06687	0	0.000540217	0.065
REACTOME_AXON_GUIDANCE	242	-0.585226	-2.0664	0	0.000538281	0.065
BURTON_ADIPOGENESIS_7	49	-0.739433	-2.06638	0	0.000536359	0.065
TURASHVILI_BREAST_LOBULAR_CARCINOMA_VS_DUCTAL_NORMAL_DN	87	-0.666943	-2.06573	0	0.00053445	0.065
GSE20715_0H_VS_24H_OZONE_LUNG_DN	193	-0.598863	-2.06517	0	0.000532555	0.065
YAGUE_PRETUMOR_DRUG_RESISTANCE_DN	13	-0.918992	-2.06491	0	0.000530673	0.065
IVANOVA_HEMATOPOIESIS_STEM_CELL_LONG_TERM	291	-0.566861	-2.06437	0	0.000536801	0.066
DELYS_THYROID_CANCER_UP	436	-0.553849	-2.06433	0	0.000534918	0.066
TRANSPORT_VESICLE	31	-0.808403	-2.06391	0	0.000540982	0.067
REACTOME_MUSCLE_CONTRACTION	47	-0.74148	-2.06246	0	0.000578617	0.072
SERINE_TYPE_PEPTIDASE_ACTIVITY	44	-0.755297	-2.06243	0	0.000576608	0.072
LENAOUR_DENDRITIC_CELL_MATURATION_UP	113	-0.642116	-2.06189	0	0.000574613	0.072
REACTOME_INTRINSIC_PATHWAY	16	-0.906767	-2.06037	0	0.000604132	0.075
TRANSMEMBRANE_RECEPTOR_PROTEIN_TYROSINE_KINASE_ACTIVITY	43	-0.776326	-2.05727	0	0.000633017	0.079
RB_DN.V1_DN	121	-0.635657	-2.0562	0	0.000630849	0.079
WINTER_HYPOXIA_METAGENE	236	-0.580905	-2.05614	0	0.000628696	0.079
MAHADEVAN_IMATINIB_RESISTANCE_UP	18	-0.862483	-2.05323	0	0.00068065	0.084
GOLGI_MEMBRANE	45	-0.74588	-2.05201	0	0.000708991	0.087
REGULATION_OF_BODY_FLUID_LEVELS	57	-0.711328	-2.05191	0	0.000706595	0.087
REACTOME_ABC_FAMILY_PROTEINS_MEDIATED_TRANSPORT	33	-0.784315	-2.0511	0	0.000719675	0.089
HERNANDEZ_MITOTIC_ARREST_BY_DOCETAXEL_1_UP	34	-0.767847	-2.05082	0	0.000732644	0.091
ANATOMICAL_STRUCTURE_MORPHOGENESIS	375	-0.549673	-2.05036	0	0.000737796	0.092
IWANAGA_CARCINOGENESIS_BY_KRAS_PTEN_DN	331	-0.562301	-2.04954	0	0.000735337	0.092
REACTOME_HS_GAG_DEGRADATION	20	-0.846641	-2.04924	0	0.000732894	0.092
WEINMANN_ADAPTATION_TO_HYPOXIA_UP	28	-0.808858	-2.04879	0.00324675	0.000730467	0.092
MEL18_DN.V1_UP	138	-0.629607	-2.04858	0	0.000728056	0.092
DASU_IL6_SIGNALING_SCAR_DN	16	-0.902959	-2.0481	0	0.000740396	0.093
WATTEL_AUTONOMOUS_THYROID_ADENOMA_DN	52	-0.728026	-2.04733	0	0.000745405	0.094
CELLULAR_LIPID_METABOLIC_PROCESS	253	-0.575139	-2.04715	0	0.000750483	0.095
GSE1460_CD4_THYMOCYTE_VS_THYMIC_STROMAL_CELL_DN	186	-0.590129	-2.04651	0	0.000748038	0.095
CRX_DN.V1_DN	131	-0.629797	-2.04568	0	0.000760452	0.097
ACEVEDO_LIVER_CANCER_DN	508	-0.53428	-2.04489	0	0.000787522	0.101
REACTOME_CHONDROITIN_SULFATE_BIOSYNTHESIS	19	-0.871747	-2.04404	0	0.000829103	0.104
ERB2_UP.V1_UP	188	-0.59342	-2.04258	0	0.000848594	0.106
GOUYER_TATI_TARGETS_DN	16	-0.891227	-2.04185	0.00291545	0.000875213	0.11
BIDUS_METASTASIS_DN	146	-0.612077	-2.04177	0	0.000872417	0.11
SNF5_DN.V1_DN	155	-0.605339	-2.03938	0	0.000919827	0.116
BEGUM_TARGETS_OF_PAX3_FOXO1_FUSION_DN	45	-0.737827	-2.03934	0	0.000916907	0.116
SMID_BREAST_CANCER_LUMINAL_A_UP	79	-0.668983	-2.03855	0	0.000928293	0.118
KARAKAS_TGFB1_SIGNALING	18	-0.867854	-2.03833	0	0.000939558	0.12
COLLAGEN_BINDING	14	-0.908429	-2.03811	0	0.000936603	0.12
LEIN_ASTROCYTE_MARKERS	42	-0.771088	-2.03798	0	0.000940834	0.121
ABE_INNER_EAR	46	-0.726832	-2.03676	0	0.00095942	0.124
BASEMENT_MEMBRANE	37	-0.763928	-2.03632	0	0.000956431	0.124
MEK_UP.V1_UP	191	-0.59699	-2.03625	0	0.000953461	0.124
CELL_MATRIX_ADHESION	37	-0.768769	-2.03572	0	0.000964311	0.125
LI_CISPLATIN_RESISTANCE_DN	33	-0.762923	-2.03468	0	0.0010105	0.13
INAMURA_LUNG_CANCER_SCC_DN	14	-0.928082	-2.03419	0	0.00102169	0.132
RICKMAN_TUMOR_DIFFERENTIATED_MODERATELY_VS_POORLY_UP	115	-0.624605	-2.03169	0	0.00107431	0.139
GSE29618_PRE_VS_DAY7_FLU_VACCINE_PDC_UP	187	-0.5915	-2.03169	0	0.00107102	0.139
KORKOLA_TERATOMA	39	-0.76287	-2.03127	0	0.00108126	0.141
GSE1460_DP_THYMOCYTE_VS_NAIVE_CD4_TCELL_CORD_BLOOD_DN	191	-0.587783	-2.02902	0	0.00111245	0.146
EPIDERMIS_DEVELOPMENT	67	-0.682596	-2.02811	0	0.00112289	0.148
OXIDOREDUCTASE_ACTIVITY_ACTING_ON_THE_CH_CH_GROUP_OF_DONORS	23	-0.826697	-2.02698	0	0.00115375	0.153
ALCALAY_AML_BY_NPM1_LOCALIZATION_UP	138	-0.61465	-2.02693	0	0.00115027	0.153
GSE12366_GC_BCELL_VS_PLASMA_CELL_DN	177	-0.592905	-2.02622	0	0.00116038	0.155
REACTOME_CS_DS_DEGRADATION	12	-0.936236	-2.02539	0	0.00119762	0.16
SYSTEM_DEVELOPMENT	846	-0.518341	-2.02423	0	0.00120094	0.161
GSE29618_PRE_VS_DAY7_FLU_VACCINE_BCELL_UP	184	-0.585299	-2.02376	0	0.00119737	0.161
NIKOLSKY_BREAST_CANCER_16P13_AMPLICON	113	-0.616111	-2.02162	0	0.00124055	0.166
TISSUE_DEVELOPMENT	134	-0.605183	-2.02038	0	0.00125706	0.169
LEE_LIVER_CANCER_E2F1_UP	62	-0.690962	-2.01937	0	0.00126685	0.17
REACTOME_BIOLOGICAL_OXIDATIONS	130	-0.610354	-2.01912	0	0.00128356	0.172
GSE22886_DC_VS_MONOCYTE_UP	193	-0.589013	-2.01887	0	0.00129306	0.173
WILCOX_RESPONSE_TO_PROGESTERONE_DN	64	-0.695305	-2.01599	0	0.00136195	0.184
LANDIS_ERBB2_BREAST_PRENEOPLASTIC_DN	54	-0.70261	-2.01338	0	0.00141735	0.19
VASCULATURE_DEVELOPMENT	55	-0.695531	-2.01295	0	0.00144611	0.195
GAJATE_RESPONSE_TO_TRABECTEDIN_UP	66	-0.68645	-2.01275	0	0.0014485	0.196
HEMOSTASIS	48	-0.741721	-2.01231	0	0.00144432	0.196
REACTOME_COMPLEMENT_CASCADE	29	-0.79742	-2.01133	0	0.00150542	0.201
LU_TUMOR_VASCULATURE_UP	29	-0.780606	-2.01127	0	0.00150754	0.201
ESC_V6.5_UP_LATE.V1_UP	186	-0.583729	-2.01087	0	0.001516	0.202
KEGG_NOTCH_SIGNALING_PATHWAY	47	-0.724258	-2.00783	0.00294985	0.00164048	0.218
GSE17974_0.5H_VS_72H_IL4_AND_ANTI_IL12_ACT_CD4_TCELL_DN	180	-0.584571	-2.00713	0	0.00166184	0.222
NGUYEN_NOTCH1_TARGETS_UP	29	-0.780028	-2.00575	0	0.00169623	0.228
KERLEY_RESPONSE_TO_CISPLATIN_UP	43	-0.759831	-2.00569	0	0.00169142	0.228
GLYCOSAMINOGLYCAN_BINDING	33	-0.758035	-2.00428	0	0.00174467	0.237
P53_DN.V1_DN	188	-0.581077	-2.00244	0	0.00181635	0.248
BIOCARTA_INTRINSIC_PATHWAY	23	-0.80185	-2.00224	0	0.00182425	0.25
BIOCARTA_COMP_PATHWAY	19	-0.856916	-1.99989	0.00296736	0.00191437	0.262
LEI_MYB_TARGETS	313	-0.548491	-1.99944	0	0.00194103	0.264
MCCABE_HOXC6_TARGETS_DN	20	-0.80216	-1.99864	0	0.00197377	0.269
BIOCARTA_CLASSIC_PATHWAY	14	-0.894555	-1.99723	0	0.00203774	0.277
MACLACHLAN_BRCA1_TARGETS_DN	16	-0.834515	-1.99605	0	0.00206343	0.28
SCHAEFFER_PROSTATE_DEVELOPMENT_12HR_DN	55	-0.709237	-1.99542	0	0.00209526	0.285
MOROSETTI_FACIOSCAPULOHUMERAL_MUSCULAR_DISTROPHY_UP	19	-0.84221	-1.99416	0	0.00214562	0.293
HARRIS_HYPOXIA	80	-0.647822	-1.99412	0	0.00213972	0.293
PHOSPHOLIPASE_ACTIVITY	42	-0.720135	-1.99386	0	0.00214606	0.295
MCBRYAN_PUBERTAL_BREAST_6_7WK_DN	77	-0.661658	-1.99291	0	0.00220275	0.303
CARBOHYDRATE_BINDING	70	-0.678814	-1.99152	0	0.00227143	0.311
SENGUPTA_NASOPHARYNGEAL_CARCINOMA_UP	282	-0.566207	-1.99149	0	0.00226526	0.311
LEI_HOXC8_TARGETS_DN	17	-0.861962	-1.98973	0	0.00231474	0.319
CHR4Q22	32	-0.7605	-1.98922	0	0.00233342	0.322
HADDAD_T_LYMPHOCYTE_AND_NK_PROGENITOR_UP	77	-0.660546	-1.9889	0	0.00232713	0.322
DOANE_RESPONSE_TO_ANDROGEN_DN	237	-0.565999	-1.98814	0	0.00234546	0.324
GSE17974_IL4_AND_ANTI_IL12_VS_UNTREATED_4H_ACT_CD4_TCELL_UP	171	-0.581405	-1.98733	0	0.00235121	0.326
PID_VEGF_VEGFR_PATHWAY	10	-0.939717	-1.98565	0	0.00241783	0.335
REACTOME_KERATAN_SULFATE_KERATIN_METABOLISM	30	-0.775955	-1.98551	0	0.00241743	0.336
BROWNE_HCMV_INFECTION_14HR_DN	286	-0.56035	-1.98519	0	0.00242307	0.337
WEINMANN_ADAPTATION_TO_HYPOXIA_DN	40	-0.731786	-1.98474	0	0.00244073	0.338
ROSS_ACUTE_MYELOID_LEUKEMIA_CBF	78	-0.659504	-1.98442	0	0.00244034	0.339
CHEBOTAEV_GR_TARGETS_UP	73	-0.666779	-1.98402	0	0.00245812	0.342
INTEGRIN_BINDING	29	-0.766267	-1.98382	0	0.00246366	0.343
ROSS_AML_WITH_AML1_ETO_FUSION	73	-0.650849	-1.98358	0	0.00246301	0.344
PRC2_EDD_UP.V1_UP	186	-0.572407	-1.98206	0	0.00253964	0.353
GSE20715_0H_VS_48H_OZONE_TLR4_KO_LUNG_UP	196	-0.576254	-1.98195	0	0.00253301	0.353
CLASPER_LYMPHATIC_VESSELS_DURING_METASTASIS_UP	19	-0.853934	-1.98191	0	0.00252641	0.353
FRASOR_RESPONSE_TO_ESTRADIOL_DN	78	-0.656496	-1.98183	0	0.00253162	0.355
REACTOME_VEGF_LIGAND_RECEPTOR_INTERACTIONS	10	-0.917158	-1.98128	0	0.00254881	0.358
RICKMAN_HEAD_AND_NECK_CANCER_B	44	-0.73097	-1.98099	0	0.002554	0.359
REACTOME_KERATAN_SULFATE_BIOSYNTHESIS	26	-0.811056	-1.98051	0	0.002571	0.36
PID_LYMPH_ANGIOGENESIS_PATHWAY	25	-0.792483	-1.98045	0	0.0025644	0.36
LIPASE_ACTIVITY	50	-0.705022	-1.98031	0	0.00257517	0.362
GSE10463_CD40L_AND_VA347_VS_CD40L_IN_DC_DN	157	-0.594632	-1.9795	0	0.00261522	0.369
IL15_UP.V1_DN	174	-0.58695	-1.97938	0	0.00261434	0.37
GARGALOVIC_RESPONSE_TO_OXIDIZED_PHOSPHOLIPIDS_RED_DN	24	-0.798818	-1.97862	0	0.00263644	0.373
ACEVEDO_LIVER_TUMOR_VS_NORMAL_ADJACENT_TISSUE_DN	257	-0.554033	-1.97802	0	0.00265858	0.374
MTOR_UP.V1_DN	180	-0.578313	-1.97752	0	0.00269729	0.379
GSE22886_NAIVE_BCELL_VS_BM_PLASMA_CELL_DN	192	-0.562246	-1.97687	0	0.00270199	0.38
VART_KSHV_INFECTION_ANGIOGENIC_MARKERS_DN	136	-0.603208	-1.97683	0	0.00269518	0.38
NIELSEN_LEIOMYOSARCOMA_CNN1_UP	18	-0.877432	-1.97681	0	0.00268841	0.38
GSE24634_IL4_VS_CTRL_TREATED_NAIVE_CD4_TCELL_DAY3_UP	190	-0.573127	-1.97668	0	0.00269295	0.382
GSE10325_BCELL_VS_LUPUS_BCELL_UP	186	-0.57447	-1.97599	0	0.00271456	0.384
REACTOME_YAP1_AND_WWTR1_TAZ_STIMULATED_GENE_EXPRESSION	23	-0.786216	-1.9759	0	0.0027134	0.385
BIOCARTA_CARDIACEGF_PATHWAY	18	-0.827543	-1.97072	0	0.00301785	0.416
KEGG_DRUG_METABOLISM_CYTOCHROME_P450	66	-0.665382	-1.97012	0	0.00303333	0.42
MARIADASON_REGULATED_BY_HISTONE_ACETYLATION_UP	77	-0.657409	-1.96959	0	0.0030486	0.421
JAATINEN_HEMATOPOIETIC_STEM_CELL_UP	301	-0.543454	-1.96936	0	0.0030522	0.422
CSR_EARLY_UP.V1_DN	139	-0.598061	-1.96933	0	0.00304468	0.422
SEMENZA_HIF1_TARGETS	35	-0.76044	-1.9672	0	0.00317631	0.435
BROWNE_HCMV_INFECTION_16HR_DN	83	-0.638667	-1.96687	0	0.00319049	0.439
NIELSEN_MALIGNAT_FIBROUS_HISTIOCYTOMA_UP	18	-0.847055	-1.96632	0	0.00320504	0.44
SHETH_LIVER_CANCER_VS_TXNIP_LOSS_PAM3	68	-0.676318	-1.96307	0	0.00347895	0.466
ENDOPLASMIC_RETICULUM	286	-0.544738	-1.96304	0	0.00347049	0.466
TAKEDA_TARGETS_OF_NUP98_HOXA9_FUSION_3D_UP	169	-0.576593	-1.96175	0	0.00355028	0.476
ABRAHAM_ALPC_VS_MULTIPLE_MYELOMA_UP	26	-0.772554	-1.96164	0.002849	0.00355269	0.477
SCHAEFFER_PROSTATE_DEVELOPMENT_48HR_DN	411	-0.528014	-1.95844	0	0.00380121	0.498
GSE22886_IGG_IGA_MEMORY_BCELL_VS_BM_PLASMA_CELL_DN	189	-0.571954	-1.95716	0	0.00390703	0.51
ECTODERM_DEVELOPMENT	76	-0.658854	-1.95669	0	0.00392484	0.512
BERENJENO_TRANSFORMED_BY_RHOA_FOREVER_UP	19	-0.814599	-1.95649	0	0.00391543	0.512
POLYSACCHARIDE_BINDING	35	-0.734493	-1.95378	0	0.00411188	0.534
PID_ENDOTHELIN_PATHWAY	63	-0.658897	-1.95179	0	0.00426452	0.547
PARENT_MTOR_SIGNALING_UP	546	-0.505744	-1.95173	0	0.00427041	0.547
KOKKINAKIS_METHIONINE_DEPRIVATION_96HR_UP	115	-0.614678	-1.95149	0	0.00429243	0.55
GSE30083_SP2_VS_SP3_THYMOCYTE_DN	191	-0.567701	-1.95112	0	0.00431469	0.553
HERNANDEZ_ABERRANT_MITOSIS_BY_DOCETACEL_2NM_UP	78	-0.665118	-1.94963	0	0.00443793	0.565
GSE1432_CTRL_VS_IFNG_24H_MICROGLIA_UP	195	-0.569645	-1.94931	0	0.00445948	0.569
BIOCARTA_PLATELETAPP_PATHWAY	14	-0.870486	-1.94838	0	0.00457666	0.581
REACTOME_FORMATION_OF_FIBRIN_CLOT_CLOTTING_CASCADE	31	-0.743636	-1.94698	0	0.00464067	0.586
HSIAO_LIVER_SPECIFIC_GENES	238	-0.554308	-1.94689	0	0.00463499	0.587
GSE17974_1.5H_VS_72H_IL4_AND_ANTI_IL12_ACT_CD4_TCELL_DN	184	-0.574819	-1.94682	0	0.00465072	0.589
OXFORD_RALA_AND_RALB_TARGETS_DN	9	-0.933867	-1.94642	0	0.0046985	0.592
XU_HGF_TARGETS_INDUCED_BY_AKT1_48HR_UP	12	-0.896019	-1.94625	0	0.00471919	0.593
LA_MEN1_TARGETS	24	-0.790484	-1.9456	0	0.00474992	0.597
BIOCARTA_NO1_PATHWAY	31	-0.758538	-1.94446	0	0.0048384	0.61
KONDO_EZH2_TARGETS	224	-0.547591	-1.94376	0	0.00491646	0.614
NING_CHRONIC_OBSTRUCTIVE_PULMONARY_DISEASE_UP	153	-0.590819	-1.9433	0	0.00495201	0.618
WEST_ADRENOCORTICAL_CARCINOMA_VS_ADENOMA_DN	24	-0.788481	-1.9431	0.003003	0.00495599	0.62
