# Supplementary material for: Neuroblastoma cells undergo transcriptomic alterations upon dissemination into the bone marrow and subsequent tumor progression
Source: Int J Cancer. 2017 Oct 4;142(2):297–307. doi: 10.1002/ijc.31053 (PMC5725737; doi:10.1002/ijc.31053)
Supplement: Supplementary file 13 — Supporting Information Table 9 [file IJC-142-297-s013.xlsx]

## Sheet: DTC_mna_vs_TUM_mna
DTC MYCN-high vs TU MYCN-high
ids	Gene	Description	chr	start	end	Band	meanA	meanB	fc	p	q
ENSG00000163453	IGFBP7	insulin-like growth factor binding protein 7 [Source:HGNC Symbol;	4	57896939	57976551	4q12	64.8074	3316.1	-6.58452	8.38455e-41	3.18546e-36
ENSG00000137831	UACA	uveal autoantigen with coiled-coil domains and ankyrin repeats [S	15	70946893	71055932	15q23	36.8614	1213.75	-5.58527	1.18847e-32	2.25762e-28
ENSG00000174059	CD34	CD34 molecule [Source:HGNC Symbol;Acc:1662]	1	208057594	208084747	1q32.2	19.6663	542.905	-5.75417	1.60066e-28	2.02708e-24
ENSG00000074181	NOTCH3	notch 3 [Source:HGNC Symbol;Acc:7883]	19	15270444	15311792	19p13.12	60.1871	1252.8	-4.77701	1.01234e-25	9.61517e-22
ENSG00000177469	PTRF	polymerase I and transcript release factor [Source:HGNC Symbol;Ac	17	40554470	40575535	17q21.2	30.6115	967.85	-5.64459	4.35372e-25	3.30813e-21
ENSG00000197714	ZNF460	zinc finger protein 460 [Source:HGNC Symbol;Acc:21628]	19	57791419	57804937	19q13.43	606.387	53.0971	3.46973	7.65092e-25	4.84457e-21
ENSG00000111341	MGP	matrix Gla protein [Source:HGNC Symbol;Acc:7060]	12	15034115	15038860	12p12.3	8.76423	492.12	-6.04644	4.78095e-24	2.59483e-20
ENSG00000147113	CXorf36	chromosome X open reading frame 36 [Source:HGNC Symbol;Acc:25866]	X	45007619	45060146	Xp11.3	5.10313	243.371	-6.18563	1.08063e-23	4.17805e-20
ENSG00000182492	BGN	biglycan [Source:HGNC Symbol;Acc:1044]	X	152760397	152775012	Xq28	43.3321	2167.24	-5.66232	1.0458e-23	4.17805e-20
ENSG00000210195	MT-TT	mitochondrially encoded tRNA threonine [Source:HGNC Symbol;Acc:74	MT	15888	15953	MT	628.433	18.8155	4.99499	1.09972e-23	4.17805e-20
ENSG00000173546	CSPG4	chondroitin sulfate proteoglycan 4 [Source:HGNC Symbol;Acc:2466]	15	75966663	76005189	15q24.2	12.7741	381.215	-5.00055	3.81181e-23	1.20682e-19
ENSG00000188305	C19orf35	chromosome 19 open reading frame 35 [Source:HGNC Symbol;Acc:24793	19	2274631	2282181	19p13.3	275.433	5.75705	4.93528	3.79036e-23	1.20682e-19
ENSG00000105974	CAV1	caveolin 1, caveolae protein, 22kDa [Source:HGNC Symbol;Acc:1527]	7	116164839	116201233	7q31.2	12.1066	279.21	-5.15046	2.03621e-21	5.95075e-18
ENSG00000187513	GJA4	gap junction protein, alpha 4, 37kDa [Source:HGNC Symbol;Acc:4278	1	35258599	35261348	1p34.3	2.38739	124.607	-5.78255	3.33433e-21	9.04841e-18
ENSG00000163359	COL6A3	collagen, type VI, alpha 3 [Source:HGNC Symbol;Acc:2213]	2	238232646	238323018	2q37.3	73.9956	2183.54	-5.15484	5.12555e-21	1.2982e-17
ENSG00000130300	PLVAP	plasmalemma vesicle associated protein [Source:HGNC Symbol;Acc:13	19	17462257	17488159	19p13.11	29.8252	1213.1	-5.62485	2.9651e-20	7.04062e-17
ENSG00000176907	C8orf4	chromosome 8 open reading frame 4 [Source:HGNC Symbol;Acc:1357]	8	40010989	40012821	8p11.21	0.995436	134.434	-7.07316	1.32187e-19	2.95415e-16
ENSG00000107796	ACTA2	actin, alpha 2, smooth muscle, aorta [Source:HGNC Symbol;Acc:130]	10	90694831	90751147	10q23.31	36.1022	771.89	-4.2269	1.60528e-19	3.38822e-16
ENSG00000185585	OLFML2A	olfactomedin-like 2A [Source:HGNC Symbol;Acc:27270]	9	127539437	127577164	9q33.3	10.4344	385.411	-5.42028	3.24866e-19	6.26725e-16
ENSG00000198786	MT-ND5	mitochondrially encoded NADH dehydrogenase 5 [Source:HGNC Symbol;	MT	12337	14148	MT	446309	16279.8	4.53095	3.29925e-19	6.26725e-16
ENSG00000142798	HSPG2	heparan sulfate proteoglycan 2 [Source:HGNC Symbol;Acc:5273]	1	22148738	22263790	1p36.12	122.391	1625.03	-4.41564	3.93821e-19	7.12478e-16
ENSG00000172889	EGFL7	EGF-like-domain, multiple 7 [Source:HGNC Symbol;Acc:20594]	9	139553308	139567130	9q34.3	33.9231	476.419	-4.42169	4.6874e-19	8.09471e-16
ENSG00000154133	ROBO4	roundabout, axon guidance receptor, homolog 4 (Drosophila) [Sourc	11	124753587	124768396	11q24.2	13.7966	257.036	-4.94896	5.53854e-19	9.1487e-16
ENSG00000037280	FLT4	fms-related tyrosine kinase 4 [Source:HGNC Symbol;Acc:3767]	5	180028506	180076624	5q35.3	28.2242	493.958	-5.11624	6.08325e-19	9.62978e-16
ENSG00000170955	PRKCDBP	protein kinase C, delta binding protein [Source:HGNC Symbol;Acc:9	11	6340176	6341877	11p15.4	4.01362	181.509	-5.51572	8.01087e-19	1.2174e-15
ENSG00000228253	MT-ATP8	mitochondrially encoded ATP synthase 8 [Source:HGNC Symbol;Acc:74	MT	8366	8572	MT	117662	4959.07	4.41116	1.09409e-18	1.59872e-15
ENSG00000218226	TATDN2P2	TatD DNase domain containing 2 pseudogene 2 [Source:HGNC Symbol;A	6	159030738	159042668	6q25.3	238.756	23.8635	3.46155	1.3504e-18	1.90017e-15
ENSG00000212907	MT-ND4L	mitochondrially encoded NADH dehydrogenase 4L [Source:HGNC Symbol	MT	10470	10766	MT	123135	5867.62	4.25326	4.32233e-18	5.86478e-15
ENSG00000146674	IGFBP3	insulin-like growth factor binding protein 3 [Source:HGNC Symbol;	7	45951949	45961473	7p12.3	49.2377	2285.15	-5.81524	1.22633e-17	1.55303e-14
ENSG00000177272	KCNA3	potassium voltage-gated channel, shaker-related subfamily, member	1	111214310	111217655	1p13.3	234.989	15.4508	3.63878	1.21192e-17	1.55303e-14
ENSG00000176435	CLEC14A	C-type lectin domain family 14, member A [Source:HGNC Symbol;Acc:	14	38723308	38725574	14q21.1	7.06661	205.824	-5.63966	1.31097e-17	1.60665e-14
ENSG00000133110	POSTN	periostin, osteoblast specific factor [Source:HGNC Symbol;Acc:169	13	38136720	38172981	13q13.3	19.2828	1966.61	-6.20192	1.4294e-17	1.69705e-14
ENSG00000204291	COL15A1	collagen, type XV, alpha 1 [Source:HGNC Symbol;Acc:2192]	9	101705461	101833069	9q22.33	13.0194	432.641	-5.34609	2.49238e-17	2.86941e-14
ENSG00000203883	SOX18	SRY (sex determining region Y)-box 18 [Source:HGNC Symbol;Acc:111	20	62679076	62680994	20q13.33	5.75707	254.532	-5.55979	2.99205e-17	3.34335e-14
ENSG00000162745	OLFML2B	olfactomedin-like 2B [Source:HGNC Symbol;Acc:24558]	1	161952982	161993644	1q23.3	38.3391	419.138	-3.99727	3.20345e-17	3.4773e-14
ENSG00000069122	GPR116	G protein-coupled receptor 116 [Source:HGNC Symbol;Acc:19030]	6	46820249	46922680	6p12.3	11.7589	420.092	-5.57336	4.25339e-17	4.48875e-14
ENSG00000000938	FGR	feline Gardner-Rasheed sarcoma viral oncogene homolog [Source:HGN	1	27938575	27961788	1p36.11	1428.3	18.5828	4.48414	5.69883e-17	5.69763e-14
ENSG00000187498	COL4A1	collagen, type IV, alpha 1 [Source:HGNC Symbol;Acc:2202]	13	110801318	110959496	13q34	104.281	5757.59	-5.55711	6.66967e-17	6.49728e-14
ENSG00000210049	MT-TF	mitochondrially encoded tRNA phenylalanine [Source:HGNC Symbol;Ac	MT	577	647	MT	2302.89	77.6452	4.38887	8.16584e-17	7.75591e-14
ENSG00000168542	COL3A1	collagen, type III, alpha 1 [Source:HGNC Symbol;Acc:2201]	2	189839046	189877472	2q32.2	81.6862	10812.8	-5.8269	8.99928e-17	8.33904e-14
ENSG00000198695	MT-ND6	mitochondrially encoded NADH dehydrogenase 6 [Source:HGNC Symbol;	MT	14149	14673	MT	113535	4244.58	4.40389	1.04653e-16	9.4666e-14
ENSG00000255633	MTRNR2L9	MT-RNR2-like 9 (pseudogene) [Source:HGNC Symbol;Acc:37166]	6	62284008	62284534	6q11.1	3025.29	182.151	3.87038	1.46454e-16	1.29397e-13
ENSG00000161940	BCL6B	B-cell CLL/lymphoma 6, member B [Source:HGNC Symbol;Acc:1002]	17	6926339	6933609	17p13.1	11.0323	215.126	-4.65301	1.62771e-16	1.40545e-13
ENSG00000179776	CDH5	cadherin 5, type 2 (vascular endothelium) [Source:HGNC Symbol;Acc	16	66400533	66438686	16q21	13.4153	515.813	-5.69285	4.35568e-16	3.67736e-13
ENSG00000152583	SPARCL1	SPARC-like 1 (hevin) [Source:HGNC Symbol;Acc:11220]	4	88394487	88452213	4q22.1	17.0541	841.946	-5.28074	4.82025e-16	3.98111e-13
ENSG00000185900	POMK	protein-O-mannose kinase [Source:HGNC Symbol;Acc:26267]	8	42948658	42978577	8p11.21	418.16	67.0715	2.95878	5.09936e-16	4.12202e-13
ENSG00000018408	WWTR1	WW domain containing transcription regulator 1 [Source:HGNC Symbo	3	149235022	149454501	3q25.1	21.6379	164.769	-3.50173	5.34772e-16	4.23272e-13
ENSG00000142910	TINAGL1	tubulointerstitial nephritis antigen-like 1 [Source:HGNC Symbol;A	1	32042116	32053288	1p35.2	15.0144	265.142	-5.07929	5.62769e-16	4.36341e-13
ENSG00000172037	LAMB2	laminin, beta 2 (laminin S) [Source:HGNC Symbol;Acc:6487]	3	49158547	49170551	3p21.31	70.6888	651.248	-3.61137	6.99696e-16	5.31657e-13
ENSG00000186431	FCAR	Fc fragment of IgA, receptor for [Source:HGNC Symbol;Acc:3608]	19	55385704	55401838	19q13.42	733.378	2.55602	5.51938	8.87754e-16	6.61324e-13
ENSG00000210196	MT-TP	mitochondrially encoded tRNA proline [Source:HGNC Symbol;Acc:7494	MT	15956	16023	MT	3744.93	183.56	4.06592	9.11176e-16	6.65719e-13
ENSG00000270230	RP11-475J5.11		5	99382154	99382674	5q21.1	106.834	3.0041	4.78241	1.04126e-15	7.35676e-13
ENSG00000130635	COL5A1	collagen, type V, alpha 1 [Source:HGNC Symbol;Acc:2209]	9	137533620	137736686	9q34.3	98.3765	1858.13	-4.21564	1.04566e-15	7.35676e-13
ENSG00000269688	AC008982.2		19	39335369	39336139	19q13.2	126.891	13.4036	2.97456	1.33812e-15	9.24327e-13
ENSG00000105137	SYDE1	synapse defective 1, Rho GTPase, homolog 1 (C. elegans) [Source:H	19	15218214	15225799	19p13.12	9.08286	128.606	-4.14787	1.45779e-15	9.89007e-13
ENSG00000024422	EHD2	EH-domain containing 2 [Source:HGNC Symbol;Acc:3243]	19	48216600	48246391	19q13.33	25.618	329.458	-4.03719	1.81007e-15	1.20646e-12
ENSG00000270307	MTATP6P2	mitochondrially encoded ATP synthase 6 pseudogene 2 [Source:HGNC	5	99387624	99388301	5q21.1	244.745	15.554	4.01626	4.15818e-15	2.72375e-12
ENSG00000225630	MTND2P28	MT-ND2 pseudogene 28 [Source:HGNC Symbol;Acc:42129]	1	565020	566063	1p36.33	26863.8	1553.19	4.03249	6.62832e-15	4.26582e-12
ENSG00000186994	KANK3	KN motif and ankyrin repeat domains 3 [Source:HGNC Symbol;Acc:247	19	8387468	8408146	19p13.2	12.4094	118.094	-3.42295	6.73692e-15	4.26582e-12
ENSG00000236537	RP11-732M18.3		6	158703295	158733390	6q25.3	107.52	16.3949	2.97912	7.43764e-15	4.63231e-12
ENSG00000198886	MT-ND4	mitochondrially encoded NADH dehydrogenase 4 [Source:HGNC Symbol;	MT	10760	12137	MT	990656	67441.9	3.77775	8.02962e-15	4.92034e-12
ENSG00000262944	RP11-473I1.9		16	9198705	9200618	16p13.2	780.188	132.918	2.42903	9.36615e-15	5.64823e-12
ENSG00000102755	FLT1	fms-related tyrosine kinase 1 [Source:HGNC Symbol;Acc:3763]	13	28874489	29069265	13q12.3	35.4054	371.887	-4.66513	1.54076e-14	9.14635e-12
ENSG00000182326	C1S	complement component 1, s subcomponent [Source:HGNC Symbol;Acc:12	12	7096351	7178336	12p13.31	46.2246	312.262	-3.28822	1.75649e-14	1.0111e-11
ENSG00000150687	PRSS23	protease, serine, 23 [Source:HGNC Symbol;Acc:14370]	11	86502101	86663952	11q14.2	55.1873	530.229	-3.50132	2.40369e-14	1.34295e-11
ENSG00000198763	MT-ND2	mitochondrially encoded NADH dehydrogenase 2 [Source:HGNC Symbol;	MT	4470	5511	MT	432846	31559.7	3.77187	2.80314e-14	1.54343e-11
ENSG00000196739	COL27A1	collagen, type XXVII, alpha 1 [Source:HGNC Symbol;Acc:22986]	9	116917840	117074791	9q32	19.2651	166.278	-3.78171	3.43428e-14	1.86393e-11
ENSG00000231501	MTND4LP1	MT-ND4L pseudogene 1 [Source:HGNC Symbol;Acc:31347]	X	125606711	125606867	Xq25	6780.93	39.1224	9.1242	7.54564e-14	3.88459e-11
ENSG00000110799	VWF	von Willebrand factor [Source:HGNC Symbol;Acc:12726]	12	6058040	6233936	12p13.31	93.8893	1731.26	-4.28421	7.76164e-14	3.88459e-11
ENSG00000198840	MT-ND3	mitochondrially encoded NADH dehydrogenase 3 [Source:HGNC Symbol;	MT	10059	10404	MT	202600	15914.2	3.55727	7.76344e-14	3.88459e-11
ENSG00000085265	FCN1	ficolin (collagen/fibrinogen domain containing) 1 [Source:HGNC Sy	9	137801431	137809809	9q34.3	1711.48	16.4644	4.74958	8.13792e-14	4.01527e-11
ENSG00000111077	TENC1	tensin like C1 domain containing phosphatase (tensin 2) [Source:H	12	53440753	53458156	12q13.13	101.43	548.535	-2.69807	8.99947e-14	4.32795e-11
ENSG00000209082	MT-TL1	mitochondrially encoded tRNA leucine 1 (UUA/G) [Source:HGNC Symbo	MT	3230	3304	MT	12935.6	828.891	3.83191	1.1999e-13	5.60058e-11
ENSG00000170801	HTRA3	HtrA serine peptidase 3 [Source:HGNC Symbol;Acc:30406]	4	8271492	8308838	4p16.1	21.2078	114.042	-3.52945	1.2088e-13	5.60058e-11
ENSG00000210112	MT-TM	mitochondrially encoded tRNA methionine [Source:HGNC Symbol;Acc:7	MT	4402	4469	MT	2199.71	96.0218	4.57066	1.37517e-13	6.29462e-11
ENSG00000173258	ZNF483	zinc finger protein 483 [Source:HGNC Symbol;Acc:23384]	9	114287439	114340124	9q31.3	201.657	28.9905	3.17593	1.49325e-13	6.75375e-11
ENSG00000066056	TIE1	tyrosine kinase with immunoglobulin-like and EGF-like domains 1 [	1	43766664	43788779	1p34.2	25.0638	363.204	-4.24535	1.52718e-13	6.82597e-11
ENSG00000211938	IGHV3-7	immunoglobulin heavy variable 3-7 [Source:HGNC Symbol;Acc:5620]	14	106518400	106518932	14q32.33	204.321	0.877123	5.43053	1.8086e-13	7.98983e-11
ENSG00000162618	ELTD1	EGF, latrophilin and seven transmembrane domain containing 1 [Sou	1	79355449	79472403	1p31.1	8.18513	158.435	-5.21595	1.91433e-13	8.26468e-11
ENSG00000248527	MTATP6P1	mitochondrially encoded ATP synthase 6 pseudogene 1 [Source:HGNC	1	569076	569756	1p36.33	51212.4	3892.67	3.57775	1.90438e-13	8.26468e-11
ENSG00000129467	ADCY4	adenylate cyclase 4 [Source:HGNC Symbol;Acc:235]	14	24787555	24804299	14q12	56.2057	207.136	-3.07241	1.94408e-13	8.29882e-11
ENSG00000270906	RP11-475J5.6		5	99384692	99386066	5q21.1	413.526	40.6767	3.45511	2.51525e-13	1.06177e-10
ENSG00000198804	MT-CO1	mitochondrially encoded cytochrome c oxidase I [Source:HGNC Symbo	MT	5904	7445	MT	874593	69936.7	3.43977	4.45149e-13	1.85847e-10
ENSG00000198959	TGM2	transglutaminase 2 [Source:HGNC Symbol;Acc:11778]	20	36756863	36794980	20q11.23	56.7502	314.843	-3.57306	5.23268e-13	2.16087e-10
ENSG00000198727	MT-CYB	mitochondrially encoded cytochrome b [Source:HGNC Symbol;Acc:7427	MT	14747	15887	MT	488244	38136.9	3.57058	5.47284e-13	2.21669e-10
ENSG00000198899	MT-ATP6	mitochondrially encoded ATP synthase 6 [Source:HGNC Symbol;Acc:74	MT	8527	9207	MT	336083	26323.8	3.50659	5.85275e-13	2.31622e-10
ENSG00000210164	MT-TG	mitochondrially encoded tRNA glycine [Source:HGNC Symbol;Acc:7486	MT	9991	10058	MT	255.913	12.6382	4.1873	6.57517e-13	2.5753e-10
ENSG00000166741	NNMT	nicotinamide N-methyltransferase [Source:HGNC Symbol;Acc:7861]	11	114128509	114184007	11q23.2	12.5894	207.412	-4.49356	8.27154e-13	3.20666e-10
ENSG00000173269	MMRN2	multimerin 2 [Source:HGNC Symbol;Acc:19888]	10	88695297	88729238	10q23.2	14.4242	250.83	-4.19117	8.92193e-13	3.42386e-10
ENSG00000183853	KIRREL	kin of IRRE like (Drosophila) [Source:HGNC Symbol;Acc:15734]	1	157963063	158070052	1q23.1	24.0088	316.473	-4.14357	9.25151e-13	3.51483e-10
ENSG00000262902	RP11-750B16.1		17	51183095	51183719	17q22	1857.02	415.655	4.85259	9.80804e-13	3.68938e-10
ENSG00000198888	MT-ND1	mitochondrially encoded NADH dehydrogenase 1 [Source:HGNC Symbol;	MT	3307	4262	MT	566572	43738.3	3.53315	1.79331e-12	6.42751e-10
ENSG00000183484	GPR132	G protein-coupled receptor 132 [Source:HGNC Symbol;Acc:17482]	14	105515728	105531782	14q32.33	380.131	5.38651	4.22906	1.81829e-12	6.45613e-10
ENSG00000198712	MT-CO2	mitochondrially encoded cytochrome c oxidase II [Source:HGNC Symb	MT	7586	8269	MT	405504	38987.7	3.37502	1.96434e-12	6.9101e-10
ENSG00000149564	ESAM	endothelial cell adhesion molecule [Source:HGNC Symbol;Acc:17474]	11	124622026	124632186	11q24.2	32.8335	367.532	-3.57331	2.08058e-12	7.25187e-10
ENSG00000163220	S100A9	S100 calcium binding protein A9 [Source:HGNC Symbol;Acc:10499]	1	153330330	153333503	1q21.3	1954.42	32.7738	4.60844	2.29612e-12	7.93039e-10
ENSG00000269936	MIR145	microRNA 145 [Source:HGNC Symbol;Acc:31532]	5	148809849	148812397	5q32	4.03306	129.774	-4.77407	2.38018e-12	8.14664e-10
ENSG00000184675	AMER1	APC membrane recruitment protein 1 [Source:HGNC Symbol;Acc:26837]	X	63404997	63425624	Xq11.2	789.201	325.943	2.01675	2.68278e-12	9.10036e-10
ENSG00000126785	RHOJ	ras homolog family member J [Source:HGNC Symbol;Acc:688]	14	63670832	63759937	14q23.2	3.11677	154.478	-5.17012	3.60339e-12	1.20088e-09
ENSG00000260349	RP11-473I1.5		16	9199691	9201031	16p13.2	151.155	29.3321	2.35842	3.94337e-12	1.30275e-09
ENSG00000204301	NOTCH4	notch 4 [Source:HGNC Symbol;Acc:7884]	6	32162620	32191844	6p21.32	144.034	760.416	-2.5042	4.73395e-12	1.55045e-09
ENSG00000113555	PCDH12	protocadherin 12 [Source:HGNC Symbol;Acc:8657]	5	141323150	141349304	5q31.3	66.4131	311.267	-2.42129	5.4509e-12	1.77e-09
ENSG00000151617	EDNRA	endothelin receptor type A [Source:HGNC Symbol;Acc:3179]	4	148402069	148466106	4q31.22	7.04634	148.175	-4.22845	5.98153e-12	1.92585e-09
ENSG00000249780	RP11-352E6.2		4	12641922	12642261	4p15.33	2059.32	84.5596	5.58957	6.42999e-12	2.05284e-09
ENSG00000186407	CD300E	CD300e molecule [Source:HGNC Symbol;Acc:28874]	17	72606026	72619897	17q25.1	1760.75	11.5609	4.57757	7.34929e-12	2.32679e-09
ENSG00000140092	FBLN5	fibulin 5 [Source:HGNC Symbol;Acc:3602]	14	92335756	92414331	14q32.12	7.31942	122.604	-4.46858	7.56443e-12	2.37511e-09
ENSG00000177464	GPR4	G protein-coupled receptor 4 [Source:HGNC Symbol;Acc:4497]	19	46093022	46105466	19q13.32	5.9772	117.54	-4.36142	7.75142e-12	2.41387e-09
ENSG00000230916	RP11-10B2.1		X	125605688	125606386	Xq25	129.886	9.35464	3.65009	8.29153e-12	2.56107e-09
ENSG00000210117	MT-TW	mitochondrially encoded tRNA tryptophan [Source:HGNC Symbol;Acc:7	MT	5512	5579	MT	208.766	5.83509	4.85004	1.00495e-11	3.07904e-09
ENSG00000210194	MT-TE	mitochondrially encoded tRNA glutamic acid [Source:HGNC Symbol;Ac	MT	14674	14742	MT	373.262	17.7527	3.96196	1.59383e-11	4.84422e-09
ENSG00000141506	PIK3R5	phosphoinositide-3-kinase, regulatory subunit 5 [Source:HGNC Symb	17	8782233	8869029	17p13.1	1307.27	31.6967	3.505	1.60769e-11	4.84756e-09
ENSG00000166033	HTRA1	HtrA serine peptidase 1 [Source:HGNC Symbol;Acc:9476]	10	124221041	124274424	10q26.13	15.4371	434.861	-4.78422	1.75808e-11	5.21822e-09
ENSG00000149591	TAGLN	transgelin [Source:HGNC Symbol;Acc:11553]	11	117070037	117075498	11q23.3	337.867	853.321	-2.56572	1.75537e-11	5.21822e-09
ENSG00000102024	PLS3	plastin 3 [Source:HGNC Symbol;Acc:9091]	X	114795501	114885181	Xq23	22.2942	290.731	-3.78325	1.81397e-11	5.34235e-09
ENSG00000106991	ENG	endoglin [Source:HGNC Symbol;Acc:3349]	9	130577291	130617035	9q34.11	246.648	670.226	-2.48883	2.04855e-11	5.98681e-09
ENSG00000241755	IGKV1-9	immunoglobulin kappa variable 1-9 [Source:HGNC Symbol;Acc:5744]	2	89309479	89310012	2p11.2	943.442	1.44066	6.20962	2.29839e-11	6.66568e-09
ENSG00000143546	S100A8	S100 calcium binding protein A8 [Source:HGNC Symbol;Acc:10498]	1	153362508	153363664	1q21.3	1489.92	26.2103	4.30484	2.46673e-11	7.0997e-09
ENSG00000198844	ARHGEF15	Rho guanine nucleotide exchange factor (GEF) 15 [Source:HGNC Symb	17	8213559	8225829	17p13.1	4.26227	134.121	-4.83801	2.65814e-11	7.53642e-09
ENSG00000249072	RP11-777B9.5		4	78929666	78929842	4q21.21	454.141	32.1856	3.65907	2.65117e-11	7.53642e-09
ENSG00000188643	S100A16	S100 calcium binding protein A16 [Source:HGNC Symbol;Acc:20441]	1	153579362	153585621	1q21.3	6.0712	164.091	-4.52953	2.90687e-11	8.18059e-09
ENSG00000081237	PTPRC	protein tyrosine phosphatase, receptor type, C [Source:HGNC Symbo	1	198607801	198726545	1q31.3	3136.17	95.712	3.24141	3.029e-11	8.4616e-09
ENSG00000018280	SLC11A1	solute carrier family 11 (proton-coupled divalent metal ion trans	2	219246752	219261617	2q35	2203.04	42.1468	3.90434	3.3023e-11	9.15773e-09
ENSG00000179403	VWA1	von Willebrand factor A domain containing 1 [Source:HGNC Symbol;A	1	1370241	1378262	1p36.33	34.8015	537.639	-3.9885	3.32901e-11	9.16492e-09
ENSG00000113140	SPARC	secreted protein, acidic, cysteine-rich (osteonectin) [Source:HGN	5	151040657	151066726	5q33.1	603.233	10497	-3.72492	3.49472e-11	9.5519e-09
ENSG00000137693	YAP1	Yes-associated protein 1 [Source:HGNC Symbol;Acc:16262]	11	101981192	102104154	11q22.1	8.40348	112.034	-4.29391	3.99336e-11	1.076e-08
ENSG00000259045	RP11-320M16.1		14	32953304	32954006	14q12	125.587	13.7022	3.18857	4.16978e-11	1.11562e-08
ENSG00000261326	RP5-1057J7.6		1	23607802	23613245	1p36.12	15.2049	179.034	-3.93845	4.26943e-11	1.12657e-08
ENSG00000115607	IL18RAP	interleukin 18 receptor accessory protein [Source:HGNC Symbol;Acc	2	103035149	103069025	2q12.1	207.592	2.67335	4.18949	4.4936e-11	1.17739e-08
ENSG00000003436	TFPI	tissue factor pathway inhibitor (lipoprotein-associated coagulati	2	188328957	188430487	2q32.1	36.0961	262.019	-3.88921	4.65753e-11	1.21198e-08
ENSG00000054523	KIF1B	kinesin family member 1B [Source:HGNC Symbol;Acc:16636]	1	10270863	10441661	1p36.22	6169.9	2089.99	2.07576	5.4256e-11	1.40224e-08
ENSG00000211895	IGHA1	immunoglobulin heavy constant alpha 1 [Source:HGNC Symbol;Acc:547	14	106173457	106175002	14q32.33	6977.93	77.745	4.35659	5.4859e-11	1.40825e-08
ENSG00000157554	ERG	v-ets avian erythroblastosis virus E26 oncogene homolog [Source:H	21	39751949	40033704	21q22.2	56.6835	155.022	-3.48953	5.79281e-11	1.47705e-08
ENSG00000237892	KLF7-IT1	KLF7 intronic transcript 1 (non-protein coding) [Source:HGNC Symb	2	207985608	207986768	2q33.3	102.493	15.309	3.13949	7.44011e-11	1.88443e-08
ENSG00000136286	MYO1G	myosin IG [Source:HGNC Symbol;Acc:13880]	7	45002261	45018697	7p13	1466.39	52.1364	2.88663	7.6006e-11	1.91233e-08
ENSG00000255103	KIAA0754	KIAA0754 [Source:HGNC Symbol;Acc:29111]	1	39876151	39882154	1p34.3	317.696	87.4072	2.09402	7.76607e-11	1.94111e-08
ENSG00000005381	MPO	myeloperoxidase [Source:HGNC Symbol;Acc:7218]	17	56347217	56358296	17q22	1003.63	9.33495	4.33683	8.95534e-11	2.19504e-08
ENSG00000099998	GGT5	gamma-glutamyltransferase 5 [Source:HGNC Symbol;Acc:4260]	22	24615622	24641110	22q11.23	19.3985	164.094	-3.60584	1.09313e-10	2.61196e-08
ENSG00000159403	C1R	complement component 1, r subcomponent [Source:HGNC Symbol;Acc:12	12	7187513	7245203	12p13.31	24.3147	178.473	-3.3594	1.08877e-10	2.61196e-08
ENSG00000142871	CYR61	cysteine-rich, angiogenic inducer, 61 [Source:HGNC Symbol;Acc:265	1	86046444	86049645	1p22.3	61.7593	826.465	-4.10067	1.3153e-10	3.10377e-08
ENSG00000240583	AQP1	aquaporin 1 (Colton blood group) [Source:HGNC Symbol;Acc:633]	7	30893010	30965131	7p14.3	32.6949	406.546	-4.02354	1.50506e-10	3.50798e-08
ENSG00000188167	TMPPE	transmembrane protein with metallophosphoesterase domain [Source:	3	33131913	33138293	3p22.3	136.081	18.4131	2.38705	1.95166e-10	4.46671e-08
ENSG00000020633	RUNX3	runt-related transcription factor 3 [Source:HGNC Symbol;Acc:10473	1	25226002	25291612	1p36.11	1168.84	35.062	3.1584	1.99007e-10	4.52734e-08
ENSG00000173200	PARP15	poly (ADP-ribose) polymerase family, member 15 [Source:HGNC Symbo	3	122296449	122357894	3q21.1	361.389	12.4943	3.46885	2.06856e-10	4.67789e-08
ENSG00000169908	TM4SF1	transmembrane 4 L six family member 1 [Source:HGNC Symbol;Acc:118	3	149086809	149095652	3q25.1	17.9607	280.103	-4.4407	2.09803e-10	4.71647e-08
ENSG00000164691	TAGAP	T-cell activation RhoGTPase activating protein [Source:HGNC Symbo	6	159455500	159466184	6q25.3	599.029	21.7672	2.9826	2.11332e-10	4.7229e-08
ENSG00000090382	LYZ	lysozyme [Source:HGNC Symbol;Acc:6740]	12	69742121	69748014	12q15	4367.49	79.713	3.91511	2.30194e-10	5.05522e-08
ENSG00000118523	CTGF	connective tissue growth factor [Source:HGNC Symbol;Acc:2500]	6	132269316	132272513	6q23.2	55.8739	774.369	-4.09407	2.34476e-10	5.11966e-08
ENSG00000178502	KLHL11	kelch-like family member 11 [Source:HGNC Symbol;Acc:19008]	17	40009797	40021684	17q21.2	424.398	138.916	2.22743	2.3858e-10	5.1795e-08
ENSG00000268734	CTB-61M7.2		19	55402039	55402786	19q13.42	251.543	1.93974	4.45755	2.45611e-10	5.21299e-08
ENSG00000137573	SULF1	sulfatase 1 [Source:HGNC Symbol;Acc:20391]	8	70378859	70573150	8q13.2	21.5577	373.022	-4.40765	2.43543e-10	5.21299e-08
ENSG00000134817	APLNR	apelin receptor [Source:HGNC Symbol;Acc:339]	11	57001051	57004709	11q12.1	8.36112	229.152	-4.00094	2.43784e-10	5.21299e-08
ENSG00000117602	RCAN3	RCAN family member 3 [Source:HGNC Symbol;Acc:3042]	1	24829387	24867530	1p36.11	226.606	17.9156	3.19801	2.51735e-10	5.28393e-08
ENSG00000257315	ZBED6	zinc finger, BED-type containing 6 [Source:HGNC Symbol;Acc:33273]	1	203765437	203769686	1q32.1	322.863	54.1512	2.25505	2.55089e-10	5.32492e-08
ENSG00000210184	MT-TS2	mitochondrially encoded tRNA serine 2 (AGU/C) [Source:HGNC Symbol	MT	12207	12265	MT	244.171	24.659	3.18905	2.60524e-10	5.40865e-08
ENSG00000150938	CRIM1	cysteine rich transmembrane BMP regulator 1 (chordin-like) [Sourc	2	36583069	36778278	2p22.3	88.1622	305.752	-2.75908	2.73084e-10	5.60811e-08
ENSG00000182871	COL18A1	collagen, type XVIII, alpha 1 [Source:HGNC Symbol;Acc:2195]	21	46825052	46933634	21q22.3	332.484	2194.9	-2.86658	2.81793e-10	5.72508e-08
ENSG00000115414	FN1	fibronectin 1 [Source:HGNC Symbol;Acc:3778]	2	216225163	216300895	2q35	373.989	5469.15	-3.41964	2.96671e-10	5.99527e-08
ENSG00000119681	LTBP2	latent transforming growth factor beta binding protein 2 [Source:	14	74964873	75079306	14q24.3	74.8461	304.396	-2.67286	2.98471e-10	5.99975e-08
ENSG00000210176	MT-TH	mitochondrially encoded tRNA histidine [Source:HGNC Symbol;Acc:74	MT	12138	12206	MT	253.531	28.9862	3.08222	3.52569e-10	6.94032e-08
ENSG00000210100	MT-TI	mitochondrially encoded tRNA isoleucine [Source:HGNC Symbol;Acc:7	MT	4263	4331	MT	246.254	19.3687	3.765	3.80769e-10	7.41855e-08
ENSG00000115165	CYTIP	cytohesin 1 interacting protein [Source:HGNC Symbol;Acc:9506]	2	158271131	158345473	2q24.1	755.383	25.9715	3.06394	4.92442e-10	9.30789e-08
ENSG00000116962	NID1	nidogen 1 [Source:HGNC Symbol;Acc:7821]	1	236139130	236228462	1q42.3	182.824	842.793	-3.02265	4.92088e-10	9.30789e-08
ENSG00000006016	CRLF1	cytokine receptor-like factor 1 [Source:HGNC Symbol;Acc:2364]	19	18683030	18718551	19p13.11	30.2864	808.365	-3.93037	5.52564e-10	1.03926e-07
ENSG00000187244	BCAM	basal cell adhesion molecule (Lutheran blood group) [Source:HGNC	19	45312328	45324673	19q13.32	23.078	288.674	-3.74091	5.58266e-10	1.04481e-07
ENSG00000128383	APOBEC3A	apolipoprotein B mRNA editing enzyme, catalytic polypeptide-like	22	39348746	39359188	22q13.1	256.846	3.3255	4.24731	5.8399e-10	1.08759e-07
ENSG00000011465	DCN	decorin [Source:HGNC Symbol;Acc:2705]	12	91539025	91576900	12q21.33	24.5771	440.76	-4.03636	6.06963e-10	1.1194e-07
ENSG00000116132	PRRX1	paired related homeobox 1 [Source:HGNC Symbol;Acc:9142]	1	170631869	170708560	1q24.2	10.9612	153.552	-3.77538	6.70263e-10	1.23017e-07
ENSG00000136541	ERMN	ermin, ERM-like protein [Source:HGNC Symbol;Acc:29208]	2	158175137	158184225	2q24.1	138.324	2.30449	3.9428	7.2801e-10	1.31707e-07
ENSG00000211679	IGLC3	immunoglobulin lambda constant 3 (Kern-Oz+ marker) [Source:HGNC S	22	23248512	23248973	22q11.22	3258.04	23.7372	4.91447	7.34922e-10	1.32328e-07
ENSG00000108405	P2RX1	purinergic receptor P2X, ligand-gated ion channel, 1 [Source:HGNC	17	3799886	3819794	17p13.2	321.611	7.44893	3.26555	8.04802e-10	1.4355e-07
ENSG00000249661	TNRC18P1	TNRC18P1 [Source:HGNC Symbol;Acc:43881]	4	141562994	141566643	4q31.21	100.805	17.9136	2.65067	8.41237e-10	1.48652e-07
ENSG00000142627	EPHA2	EPH receptor A2 [Source:HGNC Symbol;Acc:3386]	1	16450832	16482582	1p36.13	27.1761	117.759	-3.01218	8.67006e-10	1.52497e-07
ENSG00000113083	LOX	lysyl oxidase [Source:HGNC Symbol;Acc:6664]	5	121398890	121413980	5q23.2	45.9688	223.134	-2.71062	8.74134e-10	1.53042e-07
ENSG00000104974	LILRA1	leukocyte immunoglobulin-like receptor, subfamily A (with TM doma	19	55105047	55113555	19q13.42	145.873	1.67878	4.41407	8.92308e-10	1.55507e-07
ENSG00000064201	TSPAN32	tetraspanin 32 [Source:HGNC Symbol;Acc:13410]	11	2323227	2339430	11p15.5	291.965	11.6576	3.44326	9.23766e-10	1.60254e-07
ENSG00000260034	RP11-266L9.2		16	25151898	25160353	16p12.1	109.29	17.0541	2.60021	9.4209e-10	1.6269e-07
ENSG00000080573	COL5A3	collagen, type V, alpha 3 [Source:HGNC Symbol;Acc:14864]	19	10070237	10121147	19p13.2	27.728	339.174	-3.59818	9.63615e-10	1.65655e-07
ENSG00000132465	IGJ	immunoglobulin J polypeptide, linker protein for immunoglobulin a	4	71521258	71547534	4q13.3	3132.15	34.2269	4.43345	1.01465e-09	1.72092e-07
ENSG00000131620	ANO1	anoctamin 1, calcium activated chloride channel [Source:HGNC Symb	11	69924408	70035634	11q13.3	5.66983	188.542	-4.17306	1.00566e-09	1.72092e-07
ENSG00000211947	IGHV3-21	immunoglobulin heavy variable 3-21 [Source:HGNC Symbol;Acc:5586]	14	106691673	106692203	14q32.33	177.952	3.33131	3.84422	1.01396e-09	1.72092e-07
ENSG00000124731	TREM1	triggering receptor expressed on myeloid cells 1 [Source:HGNC Sym	6	41235664	41254457	6p21.1	409.339	5.87665	4.19896	1.21347e-09	2.01319e-07
ENSG00000182223	ZAR1	zygote arrest 1 [Source:HGNC Symbol;Acc:20436]	4	48492269	48496406	4p11	125.831	17.0593	3.38731	1.33122e-09	2.19676e-07
ENSG00000136653	RASSF5	Ras association (RalGDS/AF-6) domain family member 5 [Source:HGNC	1	206680879	206762616	1q32.1	980.477	47.4524	2.89351	1.36093e-09	2.22864e-07
ENSG00000130158	DOCK6	dedicator of cytokinesis 6 [Source:HGNC Symbol;Acc:19189]	19	11309971	11373157	19p13.2	46.1027	491.004	-3.14712	1.47542e-09	2.40575e-07
ENSG00000198938	MT-CO3	mitochondrially encoded cytochrome c oxidase III [Source:HGNC Sym	MT	9207	9990	MT	363959	40959.6	2.89174	1.48306e-09	2.40788e-07
ENSG00000142694	EVA1B	eva-1 homolog B (C. elegans) [Source:HGNC Symbol;Acc:25558]	1	36787632	36789755	1p34.3	26.0753	100.115	-2.35242	1.54782e-09	2.50233e-07
ENSG00000137077	CCL21	chemokine (C-C motif) ligand 21 [Source:HGNC Symbol;Acc:10620]	9	34709002	34710121	9p13.3	1.15095	526.744	-6.36782	1.63646e-09	2.63442e-07
ENSG00000152661	GJA1	gap junction protein, alpha 1, 43kDa [Source:HGNC Symbol;Acc:4274	6	121756838	121770873	6q22.31	14.7503	375.894	-4.4634	1.66726e-09	2.67269e-07
ENSG00000175175	PPM1E	protein phosphatase, Mg2+/Mn2+ dependent, 1E [Source:HGNC Symbol;	17	56833230	57058983	17q22	456.398	148.54	2.38067	1.69047e-09	2.69851e-07
ENSG00000255823	MTRNR2L8	MT-RNR2-like 8 [Source:HGNC Symbol;Acc:37165]	11	10529434	10530723	11p15.4	689.762	41.6622	3.3249	1.83008e-09	2.89701e-07
ENSG00000144476	ACKR3	atypical chemokine receptor 3 [Source:HGNC Symbol;Acc:23692]	2	237476430	237491001	2q37.3	26.89	223.517	-3.63947	1.96223e-09	3.06786e-07
ENSG00000139626	ITGB7	integrin, beta 7 [Source:HGNC Symbol;Acc:6162]	12	53585102	53601091	12q13.13	354.097	18.177	2.94515	2.0388e-09	3.17452e-07
ENSG00000139329	LUM	lumican [Source:HGNC Symbol;Acc:6724]	12	91496406	91505608	12q21.33	19.0106	680.732	-4.34089	2.19122e-09	3.3841e-07
ENSG00000140368	PSTPIP1	proline-serine-threonine phosphatase interacting protein 1 [Sourc	15	77285700	77329673	15q24.3	352.693	16.6708	3.1068	2.41627e-09	3.6867e-07
ENSG00000000971	CFH	complement factor H [Source:HGNC Symbol;Acc:4883]	1	196621008	196716634	1q31.3	20.0087	183.112	-3.67809	2.52155e-09	3.83196e-07
ENSG00000164056	SPRY1	sprouty homolog 1, antagonist of FGF signaling (Drosophila) [Sour	4	124317950	124324910	4q28.1	74.5184	225.388	-2.70526	2.60963e-09	3.93432e-07
ENSG00000119699	TGFB3	transforming growth factor, beta 3 [Source:HGNC Symbol;Acc:11769]	14	76424442	76449334	14q24.3	44.245	182.688	-2.2811	2.75103e-09	4.13111e-07
ENSG00000169218	RSPO1	R-spondin 1 [Source:HGNC Symbol;Acc:21679]	1	38076951	38100595	1p34.3	129.858	17.0542	2.8679	2.79577e-09	4.18177e-07
ENSG00000105538	RASIP1	Ras interacting protein 1 [Source:HGNC Symbol;Acc:24716]	19	49223844	49243978	19q13.33	22.991	159.128	-2.66944	2.8177e-09	4.19804e-07
ENSG00000138722	MMRN1	multimerin 1 [Source:HGNC Symbol;Acc:7178]	4	90800683	90875780	4q22.1	13.586	128.234	-4.02637	3.12964e-09	4.62651e-07
ENSG00000163083	INHBB	inhibin, beta B [Source:HGNC Symbol;Acc:6067]	2	121103719	121109384	2q14.2	11.4237	205.835	-4.19253	3.44345e-09	5.01239e-07
ENSG00000184922	FMNL1	formin-like 1 [Source:HGNC Symbol;Acc:1212]	17	43298811	43324687	17q21.31	2081.63	205.901	2.23888	3.65668e-09	5.28231e-07
ENSG00000175701	LINC00116	long intergenic non-protein coding RNA 116 [Source:HGNC Symbol;Ac	2	110969106	111002997	2q13	37.0972	146.527	-2.1657	4.50294e-09	6.33613e-07
ENSG00000149257	SERPINH1	serpin peptidase inhibitor, clade H (heat shock protein 47), memb	11	75273101	75283828	11q13.5	140.465	1042.91	-2.9301	4.84139e-09	6.76228e-07
ENSG00000211685	IGLC7	immunoglobulin lambda constant 7 [Source:HGNC Symbol;Acc:5861]	22	23264766	23265203	22q11.22	2698.26	11.7763	5.23287	5.36981e-09	7.39333e-07
ENSG00000141968	VAV1	vav 1 guanine nucleotide exchange factor [Source:HGNC Symbol;Acc:	19	6772725	6857377	19p13.3	504.725	29.4511	2.79273	5.48131e-09	7.51791e-07
ENSG00000239998	LILRA2	leukocyte immunoglobulin-like receptor, subfamily A (with TM doma	19	55084387	55099027	19q13.42	106.279	2.39885	3.98006	5.75707e-09	7.83952e-07
ENSG00000123146	CD97	CD97 molecule [Source:HGNC Symbol;Acc:1711]	19	14491313	14519537	19p13.12	1295.34	96.9694	2.73011	5.99765e-09	8.13796e-07
ENSG00000211941	IGHV3-11	immunoglobulin heavy variable 3-11 (gene/pseudogene) [Source:HGNC	14	106573233	106573800	14q32.33	102.702	1.00562	4.26813	6.81973e-09	9.09106e-07
ENSG00000164283	ESM1	endothelial cell-specific molecule 1 [Source:HGNC Symbol;Acc:3466	5	54273692	54318499	5q11.2	11.3414	385.863	-4.71699	6.90521e-09	9.14086e-07
ENSG00000091879	ANGPT2	angiopoietin 2 [Source:HGNC Symbol;Acc:485]	8	6357172	6420930	8p23.1	45.6953	336.201	-2.6518	7.05099e-09	9.30144e-07
ENSG00000110665	C11orf21	chromosome 11 open reading frame 21 [Source:HGNC Symbol;Acc:13231	11	2316875	2324279	11p15.5	357.009	9.1126	3.92964	7.54221e-09	9.88081e-07
ENSG00000184113	CLDN5	claudin 5 [Source:HGNC Symbol;Acc:2047]	22	19510547	19515068	22q11.21	31.6875	455.014	-3.20068	8.30318e-09	1.07664e-06
ENSG00000106366	SERPINE1	serpin peptidase inhibitor, clade E (nexin, plasminogen activator	7	100770370	100782547	7q22.1	48.0637	453.276	-3.90407	8.35636e-09	1.07985e-06
ENSG00000013725	CD6	CD6 molecule [Source:HGNC Symbol;Acc:1691]	11	60739115	60787849	11q12.2	611.342	27.7373	3.23936	9.02116e-09	1.15398e-06
ENSG00000065413	ANKRD44	ankyrin repeat domain 44 [Source:HGNC Symbol;Acc:25259]	2	197831741	198175897	2q33.1	624.763	66.8788	2.33574	1.2089e-08	1.50093e-06
ENSG00000157766	ACAN	aggrecan [Source:HGNC Symbol;Acc:319]	15	89346674	89418585	15q26.1	10.6131	110.791	-3.73655	1.24759e-08	1.54392e-06
ENSG00000162981	FAM84A	family with sequence similarity 84, member A [Source:HGNC Symbol;	2	14772810	14790933	2p24.3	3250.88	795.884	4.10456	1.2883e-08	1.58398e-06
ENSG00000143369	ECM1	extracellular matrix protein 1 [Source:HGNC Symbol;Acc:3153]	1	150480538	150486265	1q21.3	38.1177	195.53	-2.08938	1.36205e-08	1.65855e-06
ENSG00000270388	RP11-475J5.8		5	99386837	99387620	5q21.1	142.446	15.6096	3.02393	1.54767e-08	1.8498e-06
ENSG00000172243	CLEC7A	C-type lectin domain family 7, member A [Source:HGNC Symbol;Acc:1	12	10269376	10282857	12p13.2	1089.5	42.8502	3.09503	1.62223e-08	1.91999e-06
ENSG00000169896	ITGAM	integrin, alpha M (complement component 3 receptor 3 subunit) [So	16	31271311	31344213	16p11.2	953.758	27.9436	3.23395	1.86199e-08	2.17664e-06
ENSG00000127920	GNG11	guanine nucleotide binding protein (G protein), gamma 11 [Source:	7	93551011	93557922	7q21.3	21.7697	375.223	-3.70313	1.92545e-08	2.23706e-06
ENSG00000196684	HSH2D	hematopoietic SH2 domain containing [Source:HGNC Symbol;Acc:24920	19	16244838	16269386	19p13.12	518.38	23.2917	3.02909	1.98395e-08	2.29101e-06
ENSG00000265206	MIR142	microRNA 142 [Source:HGNC Symbol;Acc:31529]	17	56408245	56409869	17q22	557.031	22.6929	2.63304	1.99297e-08	2.29445e-06
ENSG00000022556	NLRP2	NLR family, pyrin domain containing 2 [Source:HGNC Symbol;Acc:229	19	55464498	55512510	19q13.42	31.8179	238.035	-3.64964	2.0183e-08	2.30961e-06
ENSG00000128052	KDR	kinase insert domain receptor (a type III receptor tyrosine kinas	4	55944644	55991756	4q12	17.9585	319.245	-3.90382	2.0469e-08	2.32832e-06
ENSG00000141753	IGFBP4	insulin-like growth factor binding protein 4 [Source:HGNC Symbol;	17	38599702	38613983	17q21.2	265.333	1400.08	-2.59114	2.09852e-08	2.37283e-06
ENSG00000244921	CTB-36O1.7		5	134258993	134259739	5q31.1	2779.84	113.746	3.76887	2.20441e-08	2.4705e-06
ENSG00000128815	WDFY4	WDFY family member 4 [Source:HGNC Symbol;Acc:29323]	10	49892921	50191001	10q11.22	595.953	22.9756	2.98936	2.23008e-08	2.49192e-06
ENSG00000144824	PHLDB2	pleckstrin homology-like domain, family B, member 2 [Source:HGNC	3	111451344	111695364	3q13.2	44.2176	106.525	-2.43508	2.30362e-08	2.56655e-06
ENSG00000105971	CAV2	caveolin 2 [Source:HGNC Symbol;Acc:1528]	7	115927434	116148595	7q31.2	10.3218	102.102	-3.5798	2.31654e-08	2.57339e-06
ENSG00000197249	SERPINA1	serpin peptidase inhibitor, clade A (alpha-1 antiproteinase, anti	14	94843084	94857030	14q32.13	983.684	38.4708	3.36507	2.4032e-08	2.64645e-06
ENSG00000169129	AFAP1L2	actin filament associated protein 1-like 2 [Source:HGNC Symbol;Ac	10	116054583	116164515	10q25.3	32.7449	139.18	-2.66587	2.47734e-08	2.72021e-06
ENSG00000069431	ABCC9	ATP-binding cassette, sub-family C (CFTR/MRP), member 9 [Source:H	12	21950335	22094336	12p12.1	15.8745	153.619	-3.67664	2.49338e-08	2.72993e-06
ENSG00000115085	ZAP70	zeta-chain (TCR) associated protein kinase 70kDa [Source:HGNC Sym	2	98330023	98356325	2q11.2	849.072	51.0931	3.08004	2.87211e-08	3.09114e-06
ENSG00000100351	GRAP2	GRB2-related adaptor protein 2 [Source:HGNC Symbol;Acc:4563]	22	40297086	40369725	22q13.1	205.702	10.1842	3.62946	2.97557e-08	3.19344e-06
ENSG00000127824	TUBA4A	tubulin, alpha 4a [Source:HGNC Symbol;Acc:12407]	2	220114433	220142892	2q35	212.005	16.2185	2.96594	3.21379e-08	3.41137e-06
ENSG00000249119	MTND6P4	MT-ND6 pseudogene 4 [Source:HGNC Symbol;Acc:39467]	5	134259813	134260334	5q31.1	7189.38	493.491	5.1853	3.45003e-08	3.61084e-06
ENSG00000140678	ITGAX	integrin, alpha X (complement component 3 receptor 4 subunit) [So	16	31366455	31394318	16p11.2	2268.51	109.209	2.9573	3.60475e-08	3.76241e-06
ENSG00000105472	CLEC11A	C-type lectin domain family 11, member A [Source:HGNC Symbol;Acc:	19	51226586	51228974	19q13.33	107.368	366.362	-2.30137	3.67191e-08	3.81156e-06
ENSG00000189136	UBE2Q2P1	ubiquitin-conjugating enzyme E2Q family member 2 pseudogene 1 [So	15	85070012	85114447	15q25.2	145.068	41.568	2.04301	3.87548e-08	4.00101e-06
ENSG00000175463	TBC1D10C	TBC1 domain family, member 10C [Source:HGNC Symbol;Acc:24702]	11	67171386	67177560	11q13.2	610.924	54.388	2.78045	4.33016e-08	4.43427e-06
ENSG00000137507	LRRC32	leucine rich repeat containing 32 [Source:HGNC Symbol;Acc:4161]	11	76368568	76381791	11q13.5	74.2842	342.869	-3.40103	4.48642e-08	4.57935e-06
ENSG00000135604	STX11	syntaxin 11 [Source:HGNC Symbol;Acc:11429]	6	144471663	144509507	6q24.2	412.711	16.1601	3.04113	4.49594e-08	4.57935e-06
ENSG00000185905	C16orf54	chromosome 16 open reading frame 54 [Source:HGNC Symbol;Acc:26649	16	29753784	29757327	16p11.2	255.083	13.9683	2.918	5.09571e-08	5.13518e-06
ENSG00000197471	SPN	sialophorin [Source:HGNC Symbol;Acc:11249]	16	29674300	29682187	16p11.2	619.905	28.4674	2.81589	5.48575e-08	5.48459e-06
ENSG00000184956	MUC6	mucin 6, oligomeric mucus/gel-forming [Source:HGNC Symbol;Acc:751	11	1012821	1036706	11p15.5	677.989	117.684	2.74506	5.81358e-08	5.78192e-06
ENSG00000255197	RP11-750H9.5		11	47404699	47430741	11p11.2	120.486	2.67483	3.37052	6.45929e-08	6.35755e-06
ENSG00000185811	IKZF1	IKAROS family zinc finger 1 (Ikaros) [Source:HGNC Symbol;Acc:1317	7	50343720	50472799	7p12.2	837.896	35.3345	2.94417	6.62563e-08	6.48765e-06
ENSG00000172965	MIR4435-1HG	MIR4435-1 host gene (non-protein coding) [Source:HGNC Symbol;Acc:	2	111953927	112252677	2q13	39.7585	123.356	-2.41603	6.71688e-08	6.5601e-06
ENSG00000178199	ZC3H12D	zinc finger CCCH-type containing 12D [Source:HGNC Symbol;Acc:2117	6	149768794	149806197	6q25.1	215.916	10.126	2.98309	7.40003e-08	7.13558e-06
ENSG00000210144	MT-TY	mitochondrially encoded tRNA tyrosine [Source:HGNC Symbol;Acc:750	MT	5826	5891	MT	177.712	17.9708	3.35499	7.44266e-08	7.15852e-06
ENSG00000154451	GBP5	guanylate binding protein 5 [Source:HGNC Symbol;Acc:19895]	1	89724633	89738544	1p22.2	340.459	13.1136	2.95276	7.48394e-08	7.16756e-06
ENSG00000197632	SERPINB2	serpin peptidase inhibitor, clade B (ovalbumin), member 2 [Source	18	61538926	61571124	18q21.33	937.511	1.42183	5.25653	7.69399e-08	7.32607e-06
ENSG00000136167	LCP1	lymphocyte cytosolic protein 1 (L-plastin) [Source:HGNC Symbol;Ac	13	46700055	46786006	13q14.13	3008.86	160.998	2.5921	7.75564e-08	7.3663e-06
ENSG00000149177	PTPRJ	protein tyrosine phosphatase, receptor type, J [Source:HGNC Symbo	11	48002113	48189670	11p11.2	657.158	55.4925	2.39758	7.82174e-08	7.41057e-06
ENSG00000248923	MTND5P11	MT-ND5 pseudogene 11 [Source:HGNC Symbol;Acc:42273]	5	134260338	134262149	5q31.1	1634.74	49.0207	3.87877	8.80232e-08	8.27767e-06
ENSG00000167895	TMC8	transmembrane channel-like 8 [Source:HGNC Symbol;Acc:20474]	17	76126851	76139049	17q25.3	1275.02	98.6214	2.70082	9.2493e-08	8.6339e-06
ENSG00000168280	KIF5C	kinesin family member 5C [Source:HGNC Symbol;Acc:6325]	2	149632819	149883273	2q23.1	19859.7	7996.13	2.14346	1.03002e-07	9.49819e-06
DTC MYCN-low vs TU MYCN-low
ENSG00000197714	ZNF460	zinc finger protein 460 [Source:HGNC Symbol;Acc:21628]	19	57791419	57804937	19q13.43	672.595	42.3681	3.98526	6.34284e-34	2.06415e-29
ENSG00000182326	C1S	complement component 1, s subcomponent [Source:HGNC Symbol;Acc:12	12	7096351	7178336	12p13.31	119.659	1560.28	-4.36048	1.80668e-24	2.93974e-20
ENSG00000142798	HSPG2	heparan sulfate proteoglycan 2 [Source:HGNC Symbol;Acc:5273]	1	22148738	22263790	1p36.12	191.296	3060.26	-5.03565	1.89779e-22	2.05866e-18
ENSG00000163221	S100A12	S100 calcium binding protein A12 [Source:HGNC Symbol;Acc:10489]	1	153346184	153348125	1q21.3	420.126	0.780246	7.20711	1.04421e-21	8.4954e-18
ENSG00000185585	OLFML2A	olfactomedin-like 2A [Source:HGNC Symbol;Acc:27270]	9	127539437	127577164	9q33.3	18.7079	888.304	-5.99196	1.61322e-21	1.04454e-17
ENSG00000159403	C1R	complement component 1, r subcomponent [Source:HGNC Symbol;Acc:12	12	7187513	7245203	12p13.31	47.5378	846.241	-4.86375	1.36993e-20	6.36882e-17
ENSG00000174059	CD34	CD34 molecule [Source:HGNC Symbol;Acc:1662]	1	208057594	208084747	1q32.2	33.5786	408.111	-4.92545	3.85965e-20	1.57006e-16
ENSG00000237892	KLF7-IT1	KLF7 intronic transcript 1 (non-protein coding) [Source:HGNC Symb	2	207985608	207986768	2q33.3	119.506	6.69953	4.42265	1.46422e-19	4.76501e-16
ENSG00000257315	ZBED6	zinc finger, BED-type containing 6 [Source:HGNC Symbol;Acc:33273]	1	203765437	203769686	1q32.1	339.15	36.0689	2.9703	1.75746e-19	5.19938e-16
ENSG00000163453	IGFBP7	insulin-like growth factor binding protein 7 [Source:HGNC Symbol;	4	57896939	57976551	4q12	299.312	3335.84	-4.67338	2.75091e-19	6.88636e-16
ENSG00000163220	S100A9	S100 calcium binding protein A9 [Source:HGNC Symbol;Acc:10499]	1	153330330	153333503	1q21.3	5973.59	42.9539	6.0332	3.04492e-19	7.07791e-16
ENSG00000204291	COL15A1	collagen, type XV, alpha 1 [Source:HGNC Symbol;Acc:2192]	9	101705461	101833069	9q22.33	11.3792	468.598	-5.92909	6.4067e-19	1.33373e-15
ENSG00000188305	C19orf35	chromosome 19 open reading frame 35 [Source:HGNC Symbol;Acc:24793	19	2274631	2282181	19p13.3	230.968	11.1246	3.92366	6.55736e-19	1.33373e-15
ENSG00000205403	CFI	complement factor I [Source:HGNC Symbol;Acc:5394]	4	110661852	110723335	4q25	6.44031	178.12	-5.86868	7.2986e-19	1.39717e-15
ENSG00000147113	CXorf36	chromosome X open reading frame 36 [Source:HGNC Symbol;Acc:25866]	X	45007619	45060146	Xp11.3	6.2145	194.015	-5.83526	1.34989e-18	2.44052e-15
ENSG00000069122	GPR116	G protein-coupled receptor 116 [Source:HGNC Symbol;Acc:19030]	6	46820249	46922680	6p12.3	11.0846	456.825	-6.26756	2.33897e-18	4.00617e-15
ENSG00000163359	COL6A3	collagen, type VI, alpha 3 [Source:HGNC Symbol;Acc:2213]	2	238232646	238323018	2q37.3	161.307	3231.34	-4.82957	8.38034e-18	1.29867e-14
ENSG00000140092	FBLN5	fibulin 5 [Source:HGNC Symbol;Acc:3602]	14	92335756	92414331	14q32.12	20.6858	448.685	-5.61583	1.61689e-17	2.39175e-14
ENSG00000143546	S100A8	S100 calcium binding protein A8 [Source:HGNC Symbol;Acc:10498]	1	153362508	153363664	1q21.3	3896.65	13.9346	5.65626	2.65109e-17	3.75106e-14
ENSG00000111341	MGP	matrix Gla protein [Source:HGNC Symbol;Acc:7060]	12	15034115	15038860	12p12.3	17.9494	488.982	-5.31246	3.55774e-17	4.28813e-14
ENSG00000074181	NOTCH3	notch 3 [Source:HGNC Symbol;Acc:7883]	19	15270444	15311792	19p13.12	135.194	1499.26	-3.97263	3.46988e-17	4.28813e-14
ENSG00000218226	TATDN2P2	TatD DNase domain containing 2 pseudogene 2 [Source:HGNC Symbol;A	6	159030738	159042668	6q25.3	324.553	32.4295	3.45735	3.4695e-17	4.28813e-14
ENSG00000155640	C10orf12	chromosome 10 open reading frame 12 [Source:HGNC Symbol;Acc:23420	10	98741041	98745582	10q24.1	261.554	40.0523	2.45323	5.02196e-17	5.83678e-14
ENSG00000124731	TREM1	triggering receptor expressed on myeloid cells 1 [Source:HGNC Sym	6	41235664	41254457	6p21.1	717.379	3.63857	5.729	8.0934e-17	9.08219e-14
ENSG00000130300	PLVAP	plasmalemma vesicle associated protein [Source:HGNC Symbol;Acc:13	19	17462257	17488159	19p13.11	36.2724	910.609	-5.29678	1.06552e-16	1.15584e-13
ENSG00000137831	UACA	uveal autoantigen with coiled-coil domains and ankyrin repeats [S	15	70946893	71055932	15q23	56.7027	608.759	-4.13948	1.31808e-16	1.38369e-13
ENSG00000182492	BGN	biglycan [Source:HGNC Symbol;Acc:1044]	X	152760397	152775012	Xq28	77.3602	2313.97	-4.96594	1.59069e-16	1.61768e-13
ENSG00000187498	COL4A1	collagen, type IV, alpha 1 [Source:HGNC Symbol;Acc:2202]	13	110801318	110959496	13q34	90.8904	5349.51	-5.81957	1.86969e-16	1.78957e-13
ENSG00000005381	MPO	myeloperoxidase [Source:HGNC Symbol;Acc:7218]	17	56347217	56358296	17q22	2455.94	6.79874	5.78771	1.84823e-16	1.78957e-13
ENSG00000037280	FLT4	fms-related tyrosine kinase 4 [Source:HGNC Symbol;Acc:3767]	5	180028506	180076624	5q35.3	41.5672	374.775	-4.99691	2.14246e-16	1.93672e-13
ENSG00000180747	CTD-2547E10.2		16	21458004	21531765	16p12.2	221.03	29.9844	2.55132	2.39603e-16	2.10741e-13
ENSG00000107796	ACTA2	actin, alpha 2, smooth muscle, aorta [Source:HGNC Symbol;Acc:130]	10	90694831	90751147	10q23.31	31.2806	612.495	-4.08582	2.46874e-16	2.11422e-13
ENSG00000176435	CLEC14A	C-type lectin domain family 14, member A [Source:HGNC Symbol;Acc:	14	38723308	38725574	14q21.1	7.14553	185.611	-5.7826	4.37011e-16	3.64658e-13
ENSG00000230002	ALMS1-IT1	ALMS1 intronic transcript 1 (non-protein coding) [Source:HGNC Sym	2	73683891	73686611	2p13.1	120.922	4.92614	4.68325	4.69237e-16	3.81759e-13
ENSG00000154133	ROBO4	roundabout, axon guidance receptor, homolog 4 (Drosophila) [Sourc	11	124753587	124768396	11q24.2	20.0214	201.52	-4.73543	7.43869e-16	5.90432e-13
ENSG00000018408	WWTR1	WW domain containing transcription regulator 1 [Source:HGNC Symbo	3	149235022	149454501	3q25.1	37.9122	222.589	-3.38641	1.00593e-15	7.79428e-13
ENSG00000024422	EHD2	EH-domain containing 2 [Source:HGNC Symbol;Acc:3243]	19	48216600	48246391	19q13.33	28.8847	387.673	-4.35091	1.09905e-15	8.31778e-13
ENSG00000105559	PLEKHA4	pleckstrin homology domain containing, family A (phosphoinositide	19	49340354	49371889	19q13.33	33.4821	345.078	-4.29504	1.14483e-15	8.46735e-13
ENSG00000178127	NDUFV2	NADH dehydrogenase (ubiquinone) flavoprotein 2, 24kDa [Source:HGN	18	9102628	9134343	18p11.22	304.625	17.8541	3.5915	1.3751e-15	9.94444e-13
ENSG00000187513	GJA4	gap junction protein, alpha 4, 37kDa [Source:HGNC Symbol;Acc:4278	1	35258599	35261348	1p34.3	5.0498	135.645	-4.68209	1.65401e-15	1.17014e-12
ENSG00000173546	CSPG4	chondroitin sulfate proteoglycan 4 [Source:HGNC Symbol;Acc:2466]	15	75966663	76005189	15q24.2	16.5746	253.246	-4.12615	3.16611e-15	2.14656e-12
ENSG00000169129	AFAP1L2	actin filament associated protein 1-like 2 [Source:HGNC Symbol;Ac	10	116054583	116164515	10q25.3	36.4504	368.115	-4.00068	6.0747e-15	3.95378e-12
ENSG00000152583	SPARCL1	SPARC-like 1 (hevin) [Source:HGNC Symbol;Acc:11220]	4	88394487	88452213	4q22.1	17.3443	842.822	-5.30024	6.74609e-15	4.30467e-12
ENSG00000134817	APLNR	apelin receptor [Source:HGNC Symbol;Acc:339]	11	57001051	57004709	11q12.1	6.67355	391.952	-5.13502	9.53619e-15	5.968e-12
ENSG00000133742	CA1	carbonic anhydrase I [Source:HGNC Symbol;Acc:1368]	8	86239837	86291243	8q21.2	461.396	2.26831	5.45588	1.76174e-14	1.06171e-11
ENSG00000179403	VWA1	von Willebrand factor A domain containing 1 [Source:HGNC Symbol;A	1	1370241	1378262	1p36.33	23.7088	719.107	-4.92114	2.26273e-14	1.33884e-11
ENSG00000198959	TGM2	transglutaminase 2 [Source:HGNC Symbol;Acc:11778]	20	36756863	36794980	20q11.23	149.269	701.803	-3.74415	2.61599e-14	1.52022e-11
ENSG00000269936	MIR145	microRNA 145 [Source:HGNC Symbol;Acc:31532]	5	148809849	148812397	5q32	2.082	168.245	-5.84475	2.70203e-14	1.54267e-11
ENSG00000177469	PTRF	polymerase I and transcript release factor [Source:HGNC Symbol;Ac	17	40554470	40575535	17q21.2	143.762	1093.47	-4.35108	3.55409e-14	1.99415e-11
ENSG00000169877	AHSP	alpha hemoglobin stabilizing protein [Source:HGNC Symbol;Acc:1807	16	31539185	31540124	16p11.2	100.062	0.144648	6.17689	5.49403e-14	2.97987e-11
ENSG00000172037	LAMB2	laminin, beta 2 (laminin S) [Source:HGNC Symbol;Acc:6487]	3	49158547	49170551	3p21.31	109.504	970.818	-3.57401	5.87253e-14	3.13294e-11
ENSG00000110799	VWF	von Willebrand factor [Source:HGNC Symbol;Acc:12726]	12	6058040	6233936	12p13.31	80.0816	1652.31	-4.50987	6.32364e-14	3.31919e-11
ENSG00000105974	CAV1	caveolin 1, caveolae protein, 22kDa [Source:HGNC Symbol;Acc:1527]	7	116164839	116201233	7q31.2	20.8676	223.896	-4.20869	1.39745e-13	7.10584e-11
ENSG00000231079	AC105402.4		2	149624039	149646351	2q23.1	108.289	7.34082	4.26844	2.79436e-13	1.35727e-10
ENSG00000140545	MFGE8	milk fat globule-EGF factor 8 protein [Source:HGNC Symbol;Acc:703	15	89441916	89456642	15q26.1	135.35	1162.18	-3.47637	2.79327e-13	1.35727e-10
ENSG00000142910	TINAGL1	tubulointerstitial nephritis antigen-like 1 [Source:HGNC Symbol;A	1	32042116	32053288	1p35.2	38.2099	316.103	-4.85727	3.14531e-13	1.50526e-10
ENSG00000261026	CTD-3247F14.2		8	22536526	22541522	8p21.3	118.621	1.50262	5.29615	4.06379e-13	1.83678e-10
ENSG00000124882	EREG	epiregulin [Source:HGNC Symbol;Acc:3443]	4	75230860	75254468	4q13.3	2834.08	2.50982	5.84819	5.2226e-13	2.3282e-10
ENSG00000154175	ABI3BP	ABI family, member 3 (NESH) binding protein [Source:HGNC Symbol;A	3	100468000	100712359	3q12.2	17.2235	217.569	-4.02129	6.24337e-13	2.71846e-10
ENSG00000143369	ECM1	extracellular matrix protein 1 [Source:HGNC Symbol;Acc:3153]	1	150480538	150486265	1q21.3	47.4952	413.262	-2.80936	6.68203e-13	2.86123e-10
ENSG00000133110	POSTN	periostin, osteoblast specific factor [Source:HGNC Symbol;Acc:169	13	38136720	38172981	13q13.3	39.025	1745.56	-5.28031	8.67321e-13	3.61862e-10
ENSG00000070404	FSTL3	follistatin-like 3 (secreted glycoprotein) [Source:HGNC Symbol;Ac	19	676392	683385	19p13.3	117.909	649.838	-2.77124	9.55743e-13	3.92657e-10
ENSG00000262944	RP11-473I1.9		16	9198705	9200618	16p13.2	937.256	206.434	2.11322	1.00074e-12	4.02061e-10
ENSG00000129467	ADCY4	adenylate cyclase 4 [Source:HGNC Symbol;Acc:235]	14	24787555	24804299	14q12	53.0403	199.072	-3.05923	1.11796e-12	4.38335e-10
ENSG00000186431	FCAR	Fc fragment of IgA, receptor for [Source:HGNC Symbol;Acc:3608]	19	55385704	55401838	19q13.42	509.379	3.90934	4.75196	1.29064e-12	5.00017e-10
ENSG00000102024	PLS3	plastin 3 [Source:HGNC Symbol;Acc:9091]	X	114795501	114885181	Xq23	23.0282	379.093	-4.20311	1.53169e-12	5.86423e-10
ENSG00000272761	RP11-572C15.6		3	112315641	112320749	3q13.2	18.9556	180.972	-4.11166	2.02155e-12	7.6497e-10
ENSG00000171049	FPR2	formyl peptide receptor 2 [Source:HGNC Symbol;Acc:3827]	19	52255279	52273779	19q13.41	139.001	0.999967	5.04467	2.40685e-12	8.90069e-10
ENSG00000137573	SULF1	sulfatase 1 [Source:HGNC Symbol;Acc:20391]	8	70378859	70573150	8q13.2	36.1478	878.95	-5.15644	2.44313e-12	8.93333e-10
ENSG00000109610	SOD3	superoxide dismutase 3, extracellular [Source:HGNC Symbol;Acc:111	4	24791534	24802464	4p15.2	3.66331	290.987	-5.50006	2.65651e-12	9.60563e-10
ENSG00000223609	HBD	hemoglobin, delta [Source:HGNC Symbol;Acc:4829]	11	5253908	5256600	11p15.4	192.658	0.121766	5.87151	3.60486e-12	1.27514e-09
ENSG00000100146	SOX10	SRY (sex determining region Y)-box 10 [Source:HGNC Symbol;Acc:111	22	38366693	38383429	22q13.1	18.7827	491.158	-4.30489	3.75761e-12	1.31488e-09
ENSG00000150938	CRIM1	cysteine rich transmembrane BMP regulator 1 (chordin-like) [Sourc	2	36583069	36778278	2p22.3	137.683	534.968	-3.02243	3.86031e-12	1.33645e-09
ENSG00000150687	PRSS23	protease, serine, 23 [Source:HGNC Symbol;Acc:14370]	11	86502101	86663952	11q14.2	68.2349	575.23	-3.30363	4.14816e-12	1.42099e-09
ENSG00000210195	MT-TT	mitochondrially encoded tRNA threonine [Source:HGNC Symbol;Acc:74	MT	15888	15953	MT	333.236	32.5925	3.44112	5.80825e-12	1.90927e-09
ENSG00000169429	IL8	interleukin 8 [Source:HGNC Symbol;Acc:6025]	4	74606223	74609433	4q13.3	25055.5	20.3026	5.94768	6.04742e-12	1.94853e-09
ENSG00000162745	OLFML2B	olfactomedin-like 2B [Source:HGNC Symbol;Acc:24558]	1	161952982	161993644	1q23.3	60.3326	426.468	-3.48397	6.15409e-12	1.96346e-09
ENSG00000154258	ABCA9	ATP-binding cassette, sub-family A (ABC1), member 9 [Source:HGNC	17	66970629	67057205	17q24.2	19.6801	107.275	-4.07807	7.88389e-12	2.49093e-09
ENSG00000186994	KANK3	KN motif and ankyrin repeat domains 3 [Source:HGNC Symbol;Acc:247	19	8387468	8408146	19p13.2	19.1622	105.412	-2.71233	8.01672e-12	2.50854e-09
ENSG00000260034	RP11-266L9.2		16	25151898	25160353	16p12.1	135.208	18.8868	2.79392	8.73765e-12	2.70809e-09
ENSG00000128383	APOBEC3A	apolipoprotein B mRNA editing enzyme, catalytic polypeptide-like	22	39348746	39359188	22q13.1	564.525	2.39832	4.88263	9.14624e-12	2.80798e-09
ENSG00000161940	BCL6B	B-cell CLL/lymphoma 6, member B [Source:HGNC Symbol;Acc:1002]	17	6926339	6933609	17p13.1	15.2361	169.368	-4.02804	1.16416e-11	3.50788e-09
ENSG00000162618	ELTD1	EGF, latrophilin and seven transmembrane domain containing 1 [Sou	1	79355449	79472403	1p31.1	14.2073	148.542	-5.07594	1.86304e-11	5.46207e-09
ENSG00000259848	AC097374.2		2	95533231	95613086	2q11.1	4.69725	169.279	-4.94886	1.93011e-11	5.60041e-09
ENSG00000106483	SFRP4	secreted frizzled-related protein 4 [Source:HGNC Symbol;Acc:10778	7	37945543	38065297	7p14.1	12.8792	484.297	-4.69027	1.94465e-11	5.60041e-09
ENSG00000197561	ELANE	elastase, neutrophil expressed [Source:HGNC Symbol;Acc:3309]	19	851014	856242	19p13.3	210.84	1.57009	4.88669	2.2744e-11	6.49262e-09
ENSG00000151617	EDNRA	endothelin receptor type A [Source:HGNC Symbol;Acc:3179]	4	148402069	148466106	4q31.22	6.06503	136.488	-4.40049	2.43243e-11	6.82401e-09
ENSG00000204301	NOTCH4	notch 4 [Source:HGNC Symbol;Acc:7884]	6	32162620	32191844	6p21.32	152.994	802.966	-2.49435	2.89539e-11	7.98516e-09
ENSG00000233264	AC006042.8		7	8019943	8021859	7p21.3	166.891	23.3257	3.21057	3.43859e-11	9.32517e-09
ENSG00000179776	CDH5	cadherin 5, type 2 (vascular endothelium) [Source:HGNC Symbol;Acc	16	66400533	66438686	16q21	45.3552	439.824	-4.86841	4.06216e-11	1.08357e-08
ENSG00000085265	FCN1	ficolin (collagen/fibrinogen domain containing) 1 [Source:HGNC Sy	9	137801431	137809809	9q34.3	3425.21	69.6344	4.03258	5.60166e-11	1.48207e-08
ENSG00000106991	ENG	endoglin [Source:HGNC Symbol;Acc:3349]	9	130577291	130617035	9q34.11	345.71	851.169	-2.51493	7.18699e-11	1.87109e-08
ENSG00000163736	PPBP	pro-platelet basic protein (chemokine (C-X-C motif) ligand 7) [So	4	74852755	74853914	4q13.3	394.222	0.489076	5.773	7.38042e-11	1.9062e-08
ENSG00000085276	MECOM	MDS1 and EVI1 complex locus [Source:HGNC Symbol;Acc:3498]	3	168801287	169381406	3q26.2	8.3562	102.973	-4.00533	7.67435e-11	1.95114e-08
ENSG00000210049	MT-TF	mitochondrially encoded tRNA phenylalanine [Source:HGNC Symbol;Ac	MT	577	647	MT	1473.3	88.6621	3.53573	7.7703e-11	1.96022e-08
ENSG00000181800	CELF2-AS1	CELF2 antisense RNA 1 [Source:HGNC Symbol;Acc:23515]	10	11358797	11361847	10p14	115.735	4.51179	3.6485	8.00859e-11	2.0048e-08
ENSG00000220008	LINGO3	leucine rich repeat and Ig domain containing 3 [Source:HGNC Symbo	19	2289774	2308156	19p13.3	205.405	17.7743	2.84107	9.94614e-11	2.43366e-08
ENSG00000144810	COL8A1	collagen, type VIII, alpha 1 [Source:HGNC Symbol;Acc:2215]	3	99357319	99518070	3q12.1	17.5405	428.457	-4.66345	1.0085e-10	2.44922e-08
ENSG00000103569	AQP9	aquaporin 9 [Source:HGNC Symbol;Acc:643]	15	58430368	58478110	15q21.3	1553.49	7.11834	4.87058	1.0931e-10	2.59399e-08
ENSG00000210100	MT-TI	mitochondrially encoded tRNA isoleucine [Source:HGNC Symbol;Acc:7	MT	4263	4331	MT	279.864	18.2674	4.05916	1.09001e-10	2.59399e-08
ENSG00000186407	CD300E	CD300e molecule [Source:HGNC Symbol;Acc:28874]	17	72606026	72619897	17q25.1	2835.45	18.6149	4.12948	1.22119e-10	2.83866e-08
ENSG00000144824	PHLDB2	pleckstrin homology-like domain, family B, member 2 [Source:HGNC	3	111451344	111695364	3q13.2	45.6267	136.691	-2.98516	1.27355e-10	2.93937e-08
ENSG00000157554	ERG	v-ets avian erythroblastosis virus E26 oncogene homolog [Source:H	21	39751949	40033704	21q22.2	43.623	139.809	-3.56679	1.52186e-10	3.48773e-08
ENSG00000268734	CTB-61M7.2		19	55402039	55402786	19q13.42	178.403	1.3777	4.53034	1.84992e-10	4.16113e-08
ENSG00000240583	AQP1	aquaporin 1 (Colton blood group) [Source:HGNC Symbol;Acc:633]	7	30893010	30965131	7p14.3	58.7219	775.144	-4.20554	1.86426e-10	4.16113e-08
ENSG00000137693	YAP1	Yes-associated protein 1 [Source:HGNC Symbol;Acc:16262]	11	101981192	102104154	11q22.1	20.0003	153.627	-4.16896	1.87963e-10	4.16113e-08
ENSG00000102755	FLT1	fms-related tyrosine kinase 1 [Source:HGNC Symbol;Acc:3763]	13	28874489	29069265	13q12.3	126.135	378.634	-4.01179	1.87936e-10	4.16113e-08
ENSG00000107317	PTGDS	prostaglandin D2 synthase 21kDa (brain) [Source:HGNC Symbol;Acc:9	9	139871956	139879887	9q34.3	89.2627	556.539	-3.78955	1.91832e-10	4.1898e-08
ENSG00000149591	TAGLN	transgelin [Source:HGNC Symbol;Acc:11553]	11	117070037	117075498	11q23.3	302.703	768.753	-2.47917	2.71505e-10	5.77489e-08
ENSG00000183853	KIRREL	kin of IRRE like (Drosophila) [Source:HGNC Symbol;Acc:15734]	1	157963063	158070052	1q23.1	52.3724	461.825	-3.84216	2.86199e-10	6.00888e-08
ENSG00000182871	COL18A1	collagen, type XVIII, alpha 1 [Source:HGNC Symbol;Acc:2195]	21	46825052	46933634	21q22.3	453.038	3511.97	-3.01358	2.93384e-10	6.12025e-08
ENSG00000125730	C3	complement component 3 [Source:HGNC Symbol;Acc:1318]	19	6677715	6730573	19p13.3	94.9711	2143.15	-4.33655	3.12058e-10	6.46836e-08
ENSG00000122644	ARL4A	ADP-ribosylation factor-like 4A [Source:HGNC Symbol;Acc:695]	7	12726481	12730559	7p21.3	392.564	92.7604	2.23196	3.26159e-10	6.6756e-08
ENSG00000131620	ANO1	anoctamin 1, calcium activated chloride channel [Source:HGNC Symb	11	69924408	70035634	11q13.3	5.73516	244.692	-4.61168	3.85931e-10	7.70512e-08
ENSG00000137033	IL33	interleukin 33 [Source:HGNC Symbol;Acc:16028]	9	6215805	6257983	9p24.1	6.67167	119.277	-4.57284	4.99868e-10	9.68286e-08
ENSG00000170962	PDGFD	platelet derived growth factor D [Source:HGNC Symbol;Acc:30620]	11	103777914	104035107	11q22.3	13.7395	121.908	-3.48855	5.29082e-10	1.0169e-07
ENSG00000148848	ADAM12	ADAM metallopeptidase domain 12 [Source:HGNC Symbol;Acc:190]	10	127700950	128077024	10q26.2	26.5539	330.592	-3.50327	5.40499e-10	1.02654e-07
ENSG00000113083	LOX	lysyl oxidase [Source:HGNC Symbol;Acc:6664]	5	121398890	121413980	5q23.2	28.9075	112.183	-2.61705	5.42556e-10	1.02654e-07
ENSG00000004939	SLC4A1	solute carrier family 4 (anion exchanger), member 1 (Diego blood	17	42325753	42345509	17q21.31	647.403	6.48931	4.68158	5.88514e-10	1.09216e-07
ENSG00000139211	AMIGO2	adhesion molecule with Ig-like domain 2 [Source:HGNC Symbol;Acc:2	12	47469490	47473734	12q13.11	84.0484	869.313	-3.52342	5.94022e-10	1.09216e-07
ENSG00000158050	DUSP2	dual specificity phosphatase 2 [Source:HGNC Symbol;Acc:3068]	2	96808905	96811179	2q11.2	1464.83	38.7447	3.51862	5.91555e-10	1.09216e-07
ENSG00000170866	LILRA3	leukocyte immunoglobulin-like receptor, subfamily A (without TM d	19	54799854	54809952	19q13.42	113.378	1.41916	4.51126	6.51473e-10	1.17783e-07
ENSG00000114698	PLSCR4	phospholipid scramblase 4 [Source:HGNC Symbol;Acc:16497]	3	145910126	145968966	3q24	18.7677	151.201	-3.97571	6.60708e-10	1.18792e-07
ENSG00000123243	ITIH5	inter-alpha-trypsin inhibitor heavy chain family, member 5 [Sourc	10	7601232	7708961	10p14	25.1818	292.365	-4.09584	6.72089e-10	1.20175e-07
ENSG00000229089	ANKRD20A8P	ankyrin repeat domain 20 family, member A8, pseudogene [Source:HG	2	95476791	95523027	2q11.1	1.31129	108.143	-5.04168	6.79362e-10	1.20811e-07
ENSG00000187116	LILRA5	leukocyte immunoglobulin-like receptor, subfamily A (with TM doma	19	54818353	54824409	19q13.42	316.73	7.63696	3.70527	8.40847e-10	1.43265e-07
ENSG00000162944	RFTN2	raftlin family member 2 [Source:HGNC Symbol;Acc:26402]	2	198432948	198540769	2q33.1	20.6793	104.063	-2.78212	8.93193e-10	1.50607e-07
ENSG00000105137	SYDE1	synapse defective 1, Rho GTPase, homolog 1 (C. elegans) [Source:H	19	15218214	15225799	19p13.12	20.8184	146.06	-3.28677	1.15203e-09	1.89347e-07
ENSG00000126785	RHOJ	ras homolog family member J [Source:HGNC Symbol;Acc:688]	14	63670832	63759937	14q23.2	3.61674	159.123	-4.89855	1.33701e-09	2.16469e-07
ENSG00000213782	DDX47	DEAD (Asp-Glu-Ala-Asp) box polypeptide 47 [Source:HGNC Symbol;Acc	12	12966250	12982915	12p13.1	207.187	44.8764	2.40165	1.35321e-09	2.18008e-07
ENSG00000255633	MTRNR2L9	MT-RNR2-like 9 (pseudogene) [Source:HGNC Symbol;Acc:37166]	6	62284008	62284534	6q11.1	1367.49	156.526	2.97552	1.41019e-09	2.2496e-07
ENSG00000269951	RP11-797A18.6		15	77359996	77360667	15q24.3	103.162	23.3821	2.2809	1.45968e-09	2.31719e-07
ENSG00000144655	CSRNP1	cysteine-serine-rich nuclear protein 1 [Source:HGNC Symbol;Acc:14	3	39183346	39196053	3p22.2	2068.87	125.842	3.22636	1.74201e-09	2.71245e-07
ENSG00000136160	EDNRB	endothelin receptor type B [Source:HGNC Symbol;Acc:3180]	13	78469616	78493903	13q22.3	29.398	350.727	-4.2675	1.94477e-09	2.98531e-07
ENSG00000254132	MTND6P3	MT-ND6 pseudogene 3 [Source:HGNC Symbol;Acc:39466]	5	93904634	93905175	5q15	252.3	2.25305	5.58334	2.10043e-09	3.16455e-07
ENSG00000175899	A2M	alpha-2-macroglobulin [Source:HGNC Symbol;Acc:7]	12	9220260	9268825	12p13.31	326.046	4030.24	-3.53185	2.31043e-09	3.41765e-07
ENSG00000196739	COL27A1	collagen, type XXVII, alpha 1 [Source:HGNC Symbol;Acc:22986]	9	116917840	117074791	9q32	33.2531	176.943	-3.16593	2.29816e-09	3.41765e-07
ENSG00000256618	MTRNR2L1	MT-RNR2-like 1 [Source:HGNC Symbol;Acc:37155]	17	22022437	22023991	17p11.2	1114.32	12.332	5.21315	2.4537e-09	3.59688e-07
ENSG00000119681	LTBP2	latent transforming growth factor beta binding protein 2 [Source:	14	74964873	75079306	14q24.3	217.766	724.357	-2.61173	2.54175e-09	3.70924e-07
ENSG00000170955	PRKCDBP	protein kinase C, delta binding protein [Source:HGNC Symbol;Acc:9	11	6340176	6341877	11p15.4	17.7897	216.025	-3.78686	2.75842e-09	3.98965e-07
ENSG00000162924	REL	v-rel avian reticuloendotheliosis viral oncogene homolog [Source:	2	61108656	61158745	2p16.1	1506.93	69.74	2.42552	2.88674e-09	4.1558e-07
ENSG00000271043	MTRNR2L2	MT-RNR2-like 2 [Source:HGNC Symbol;Acc:37156]	5	79945819	79946855	5q14.1	830.067	30.3314	4.11063	2.93453e-09	4.18853e-07
ENSG00000136689	IL1RN	interleukin 1 receptor antagonist [Source:HGNC Symbol;Acc:6000]	2	113864791	113891593	2q13	1470.27	15.5967	4.41018	3.18271e-09	4.48376e-07
ENSG00000188886	ASTL	astacin-like metallo-endopeptidase (M12 family) [Source:HGNC Symb	2	96789589	96804175	2q11.2	129.802	0.629117	4.48724	4.15341e-09	5.75167e-07
ENSG00000111077	TENC1	tensin like C1 domain containing phosphatase (tensin 2) [Source:H	12	53440753	53458156	12q13.13	156.484	601.726	-2.20619	4.37207e-09	6.00339e-07
ENSG00000123560	PLP1	proteolipid protein 1 [Source:HGNC Symbol;Acc:9086]	X	103028647	103047548	Xq22.2	5.26915	620.122	-5.36059	4.45061e-09	6.06009e-07
ENSG00000136826	KLF4	Kruppel-like factor 4 (gut) [Source:HGNC Symbol;Acc:6348]	9	110247133	110252763	9q31.2	1227.72	69.0186	3.20989	4.76628e-09	6.38309e-07
ENSG00000173269	MMRN2	multimerin 2 [Source:HGNC Symbol;Acc:19888]	10	88695297	88729238	10q23.2	26.6597	302.702	-3.61668	4.83711e-09	6.42506e-07
ENSG00000141753	IGFBP4	insulin-like growth factor binding protein 4 [Source:HGNC Symbol;	17	38599702	38613983	17q21.2	406.018	2445.93	-2.82229	5.04326e-09	6.67166e-07
ENSG00000125538	IL1B	interleukin 1, beta [Source:HGNC Symbol;Acc:5992]	2	113587328	113594480	2q13	14505.2	25.3397	5.12803	5.24538e-09	6.88308e-07
ENSG00000000938	FGR	feline Gardner-Rasheed sarcoma viral oncogene homolog [Source:HGN	1	27938575	27961788	1p36.11	1891.5	53.6254	3.05454	5.27384e-09	6.89263e-07
ENSG00000133121	STARD13	StAR-related lipid transfer (START) domain containing 13 [Source:	13	33677272	33924767	13q13.1	40.4821	278.273	-3.08873	5.74041e-09	7.42121e-07
ENSG00000100767	PAPLN	papilin, proteoglycan-like sulfated glycoprotein [Source:HGNC Sym	14	73704205	73741348	14q24.2	97.9276	448.498	-2.64246	6.10394e-09	7.78983e-07
ENSG00000071991	CDH19	cadherin 19, type 2 [Source:HGNC Symbol;Acc:1758]	18	64168320	64271375	18q22.1	2.40728	362.232	-5.80338	6.55336e-09	8.28621e-07
ENSG00000165424	ZCCHC24	zinc finger, CCHC domain containing 24 [Source:HGNC Symbol;Acc:26	10	81142081	81205383	10q22.3	89.3822	259.607	-2.63667	6.55884e-09	8.28621e-07
ENSG00000186340	THBS2	thrombospondin 2 [Source:HGNC Symbol;Acc:11786]	6	169615875	169654139	6q27	37.3029	856.897	-4.00469	7.01008e-09	8.77419e-07
ENSG00000123689	G0S2	G0/G1switch 2 [Source:HGNC Symbol;Acc:30229]	1	209848765	209849733	1q32.2	3482.91	47.3351	4.24202	8.30269e-09	1.01196e-06
ENSG00000140379	BCL2A1	BCL2-related protein A1 [Source:HGNC Symbol;Acc:991]	15	80253231	80263788	15q25.1	1016.36	13.3068	3.77397	8.47919e-09	1.02962e-06
ENSG00000249192	CTB-36O1.3		5	134264083	134264217	5q31.1	1178.5	12.3432	5.25029	8.60018e-09	1.04043e-06
ENSG00000172889	EGFL7	EGF-like-domain, multiple 7 [Source:HGNC Symbol;Acc:20594]	9	139553308	139567130	9q34.3	77.7134	356.54	-3.05206	9.09207e-09	1.08781e-06
ENSG00000196415	PRTN3	proteinase 3 [Source:HGNC Symbol;Acc:9495]	19	840963	848175	19p13.3	204.199	1.62	4.73418	1.09828e-08	1.28105e-06
ENSG00000210144	MT-TY	mitochondrially encoded tRNA tyrosine [Source:HGNC Symbol;Acc:750	MT	5826	5891	MT	175.241	14.0171	3.69699	1.21626e-08	1.39861e-06
ENSG00000165810	BTNL9	butyrophilin-like 9 [Source:HGNC Symbol;Acc:24176]	5	180467225	180488523	5q35.3	22.2701	191.985	-4.0277	1.55776e-08	1.72429e-06
ENSG00000166033	HTRA1	HtrA serine peptidase 1 [Source:HGNC Symbol;Acc:9476]	10	124221041	124274424	10q26.13	29.5549	546.666	-4.29377	1.566e-08	1.72754e-06
ENSG00000072163	LIMS2	LIM and senescent cell antigen-like domains 2 [Source:HGNC Symbol	2	128395956	128439360	2q14.3	61.8931	262.425	-2.75084	1.59562e-08	1.75426e-06
ENSG00000257242	C12orf79	chromosome 12 open reading frame 79 [Source:HGNC Symbol;Acc:27409	12	92378756	92536690	12q21.33	140.972	7.56059	3.13251	1.89355e-08	2.01416e-06
ENSG00000203883	SOX18	SRY (sex determining region Y)-box 18 [Source:HGNC Symbol;Acc:111	20	62679076	62680994	20q13.33	15.6622	185.154	-3.87283	2.09167e-08	2.1817e-06
ENSG00000196092	PAX5	paired box 5 [Source:HGNC Symbol;Acc:8619]	9	36833272	37034103	9p13.2	497.726	10.3038	3.67783	2.24392e-08	2.3256e-06
ENSG00000099998	GGT5	gamma-glutamyltransferase 5 [Source:HGNC Symbol;Acc:4260]	22	24615622	24641110	22q11.23	60.0218	286.284	-3.27987	2.29683e-08	2.37288e-06
ENSG00000116132	PRRX1	paired related homeobox 1 [Source:HGNC Symbol;Acc:9142]	1	170631869	170708560	1q24.2	12.4569	143.649	-3.59193	2.34913e-08	2.4116e-06
ENSG00000103313	MEFV	Mediterranean fever [Source:HGNC Symbol;Acc:6998]	16	3292028	3306627	16p13.3	277.203	7.26324	3.84987	2.58997e-08	2.63391e-06
ENSG00000142405	NLRP12	NLR family, pyrin domain containing 12 [Source:HGNC Symbol;Acc:22	19	54296857	54327648	19q13.42	120.306	2.80273	4.0465	2.66343e-08	2.68347e-06
ENSG00000187244	BCAM	basal cell adhesion molecule (Lutheran blood group) [Source:HGNC	19	45312328	45324673	19q13.32	30.3646	281.801	-3.48373	3.09667e-08	3.10076e-06
ENSG00000120549	KIAA1217	KIAA1217 [Source:HGNC Symbol;Acc:25428]	10	23983675	24836772	10p12.2	34.4219	201.319	-2.84476	3.13126e-08	3.11622e-06
ENSG00000011465	DCN	decorin [Source:HGNC Symbol;Acc:2705]	12	91539025	91576900	12q21.33	48.7164	496.585	-3.46587	3.35145e-08	3.27526e-06
ENSG00000174804	FZD4	frizzled family receptor 4 [Source:HGNC Symbol;Acc:4042]	11	86656721	86666433	11q14.2	42.7552	252.054	-3.17571	3.40251e-08	3.3152e-06
ENSG00000159208	C1orf51	chromosome 1 open reading frame 51 [Source:HGNC Symbol;Acc:25200]	1	150254953	150259505	1q21.2	370.862	75.8761	3.05686	3.42425e-08	3.32642e-06
ENSG00000196684	HSH2D	hematopoietic SH2 domain containing [Source:HGNC Symbol;Acc:24920	19	16244838	16269386	19p13.12	578.385	30.5581	2.92833	3.63401e-08	3.48855e-06
ENSG00000146674	IGFBP3	insulin-like growth factor binding protein 3 [Source:HGNC Symbol;	7	45951949	45961473	7p12.3	221.052	1342.13	-3.82084	3.9568e-08	3.77613e-06
ENSG00000122691	TWIST1	twist family bHLH transcription factor 1 [Source:HGNC Symbol;Acc:	7	19060614	19157295	7p21.1	498.827	33.0458	4.19515	4.2252e-08	3.974e-06
ENSG00000214212	C19orf38	chromosome 19 open reading frame 38 [Source:HGNC Symbol;Acc:34073	19	10947251	10980466	19p13.2	243.21	10.0427	3.16863	4.22097e-08	3.974e-06
ENSG00000263826	RP11-573D15.9		3	186499569	186501968	3q27.3	159.032	33.5668	2.0932	4.65196e-08	4.31307e-06
ENSG00000176824	AC009951.1		2	145218679	145221645	2q22.3	126.894	2.06584	3.37248	4.67046e-08	4.31792e-06
ENSG00000244482	LILRA6	leukocyte immunoglobulin-like receptor, subfamily A (with TM doma	19	54720737	54746649	19q13.42	157.199	5.35096	3.33689	5.47654e-08	4.93692e-06
ENSG00000066056	TIE1	tyrosine kinase with immunoglobulin-like and EGF-like domains 1 [	1	43766664	43788779	1p34.2	76.9805	322.219	-3.25256	6.04693e-08	5.3805e-06
ENSG00000137077	CCL21	chemokine (C-C motif) ligand 21 [Source:HGNC Symbol;Acc:10620]	9	34709002	34710121	9p13.3	1.90632	340.891	-5.59595	6.19608e-08	5.49425e-06
ENSG00000109846	CRYAB	crystallin, alpha B [Source:HGNC Symbol;Acc:2389]	11	111779289	111794446	11q23.1	19.2912	524.399	-3.87465	6.26207e-08	5.53209e-06
ENSG00000142871	CYR61	cysteine-rich, angiogenic inducer, 61 [Source:HGNC Symbol;Acc:265	1	86046444	86049645	1p22.3	68.7266	462.31	-3.64153	6.59102e-08	5.75044e-06
ENSG00000159339	PADI4	peptidyl arginine deiminase, type IV [Source:HGNC Symbol;Acc:1836	1	17634690	17690499	1p36.13	330.766	1.83826	4.18835	6.69743e-08	5.82766e-06
ENSG00000134013	LOXL2	lysyl oxidase-like 2 [Source:HGNC Symbol;Acc:6666]	8	23154702	23282841	8p21.3	95.8071	430.836	-2.00126	7.53985e-08	6.34029e-06
ENSG00000142627	EPHA2	EPH receptor A2 [Source:HGNC Symbol;Acc:3386]	1	16450832	16482582	1p36.13	48.8861	156.31	-2.73594	7.65085e-08	6.41705e-06
ENSG00000071967	CYBRD1	cytochrome b reductase 1 [Source:HGNC Symbol;Acc:20797]	2	172378757	172414643	2q31.1	117.281	381.713	-2.92514	7.81468e-08	6.53761e-06
ENSG00000261326	RP5-1057J7.6		1	23607802	23613245	1p36.12	41.5196	343.775	-3.4035	8.74798e-08	7.24391e-06
ENSG00000106278	PTPRZ1	protein tyrosine phosphatase, receptor-type, Z polypeptide 1 [Sou	7	121513143	121702090	7q31.32	7.99149	236.46	-4.23474	9.59015e-08	7.88111e-06
ENSG00000132470	ITGB4	integrin, beta 4 [Source:HGNC Symbol;Acc:6158]	17	73717408	73753899	17q25.1	42.1302	480.419	-2.90481	1.03494e-07	8.46235e-06
ENSG00000168542	COL3A1	collagen, type III, alpha 1 [Source:HGNC Symbol;Acc:2201]	2	189839046	189877472	2q32.2	290.247	9219.03	-3.82092	1.06341e-07	8.67329e-06
ENSG00000174576	NPAS4	neuronal PAS domain protein 4 [Source:HGNC Symbol;Acc:18983]	11	66188475	66194178	11q13.2	431.627	35.3845	3.99261	1.07452e-07	8.74205e-06

## Sheet: DTC_nomna_vs_TUM_nomna
ids	Gene	Description	chr	start	end	Band	meanA	meanB	fc	p	q
ENSG00000197714	ZNF460	zinc finger protein 460 [Source:HGNC Symbol;Acc:21628]	19	57791419	57804937	19q13.43	672.595	42.3681	3.98526	6.34284e-34	2.06415e-29
ENSG00000182326	C1S	complement component 1, s subcomponent [Source:HGNC Symbol;Acc:12	12	7096351	7178336	12p13.31	119.659	1560.28	-4.36048	1.80668e-24	2.93974e-20
ENSG00000142798	HSPG2	heparan sulfate proteoglycan 2 [Source:HGNC Symbol;Acc:5273]	1	22148738	22263790	1p36.12	191.296	3060.26	-5.03565	1.89779e-22	2.05866e-18
ENSG00000163221	S100A12	S100 calcium binding protein A12 [Source:HGNC Symbol;Acc:10489]	1	153346184	153348125	1q21.3	420.126	0.780246	7.20711	1.04421e-21	8.4954e-18
ENSG00000185585	OLFML2A	olfactomedin-like 2A [Source:HGNC Symbol;Acc:27270]	9	127539437	127577164	9q33.3	18.7079	888.304	-5.99196	1.61322e-21	1.04454e-17
ENSG00000159403	C1R	complement component 1, r subcomponent [Source:HGNC Symbol;Acc:12	12	7187513	7245203	12p13.31	47.5378	846.241	-4.86375	1.36993e-20	6.36882e-17
ENSG00000174059	CD34	CD34 molecule [Source:HGNC Symbol;Acc:1662]	1	208057594	208084747	1q32.2	33.5786	408.111	-4.92545	3.85965e-20	1.57006e-16
ENSG00000237892	KLF7-IT1	KLF7 intronic transcript 1 (non-protein coding) [Source:HGNC Symb	2	207985608	207986768	2q33.3	119.506	6.69953	4.42265	1.46422e-19	4.76501e-16
ENSG00000257315	ZBED6	zinc finger, BED-type containing 6 [Source:HGNC Symbol;Acc:33273]	1	203765437	203769686	1q32.1	339.15	36.0689	2.9703	1.75746e-19	5.19938e-16
ENSG00000163453	IGFBP7	insulin-like growth factor binding protein 7 [Source:HGNC Symbol;	4	57896939	57976551	4q12	299.312	3335.84	-4.67338	2.75091e-19	6.88636e-16
ENSG00000163220	S100A9	S100 calcium binding protein A9 [Source:HGNC Symbol;Acc:10499]	1	153330330	153333503	1q21.3	5973.59	42.9539	6.0332	3.04492e-19	7.07791e-16
ENSG00000204291	COL15A1	collagen, type XV, alpha 1 [Source:HGNC Symbol;Acc:2192]	9	101705461	101833069	9q22.33	11.3792	468.598	-5.92909	6.4067e-19	1.33373e-15
ENSG00000188305	C19orf35	chromosome 19 open reading frame 35 [Source:HGNC Symbol;Acc:24793	19	2274631	2282181	19p13.3	230.968	11.1246	3.92366	6.55736e-19	1.33373e-15
ENSG00000205403	CFI	complement factor I [Source:HGNC Symbol;Acc:5394]	4	110661852	110723335	4q25	6.44031	178.12	-5.86868	7.2986e-19	1.39717e-15
ENSG00000147113	CXorf36	chromosome X open reading frame 36 [Source:HGNC Symbol;Acc:25866]	X	45007619	45060146	Xp11.3	6.2145	194.015	-5.83526	1.34989e-18	2.44052e-15
ENSG00000069122	GPR116	G protein-coupled receptor 116 [Source:HGNC Symbol;Acc:19030]	6	46820249	46922680	6p12.3	11.0846	456.825	-6.26756	2.33897e-18	4.00617e-15
ENSG00000163359	COL6A3	collagen, type VI, alpha 3 [Source:HGNC Symbol;Acc:2213]	2	238232646	238323018	2q37.3	161.307	3231.34	-4.82957	8.38034e-18	1.29867e-14
ENSG00000140092	FBLN5	fibulin 5 [Source:HGNC Symbol;Acc:3602]	14	92335756	92414331	14q32.12	20.6858	448.685	-5.61583	1.61689e-17	2.39175e-14
ENSG00000143546	S100A8	S100 calcium binding protein A8 [Source:HGNC Symbol;Acc:10498]	1	153362508	153363664	1q21.3	3896.65	13.9346	5.65626	2.65109e-17	3.75106e-14
ENSG00000111341	MGP	matrix Gla protein [Source:HGNC Symbol;Acc:7060]	12	15034115	15038860	12p12.3	17.9494	488.982	-5.31246	3.55774e-17	4.28813e-14
ENSG00000074181	NOTCH3	notch 3 [Source:HGNC Symbol;Acc:7883]	19	15270444	15311792	19p13.12	135.194	1499.26	-3.97263	3.46988e-17	4.28813e-14
ENSG00000218226	TATDN2P2	TatD DNase domain containing 2 pseudogene 2 [Source:HGNC Symbol;A	6	159030738	159042668	6q25.3	324.553	32.4295	3.45735	3.4695e-17	4.28813e-14
ENSG00000155640	C10orf12	chromosome 10 open reading frame 12 [Source:HGNC Symbol;Acc:23420	10	98741041	98745582	10q24.1	261.554	40.0523	2.45323	5.02196e-17	5.83678e-14
ENSG00000124731	TREM1	triggering receptor expressed on myeloid cells 1 [Source:HGNC Sym	6	41235664	41254457	6p21.1	717.379	3.63857	5.729	8.0934e-17	9.08219e-14
ENSG00000130300	PLVAP	plasmalemma vesicle associated protein [Source:HGNC Symbol;Acc:13	19	17462257	17488159	19p13.11	36.2724	910.609	-5.29678	1.06552e-16	1.15584e-13
ENSG00000137831	UACA	uveal autoantigen with coiled-coil domains and ankyrin repeats [S	15	70946893	71055932	15q23	56.7027	608.759	-4.13948	1.31808e-16	1.38369e-13
ENSG00000182492	BGN	biglycan [Source:HGNC Symbol;Acc:1044]	X	152760397	152775012	Xq28	77.3602	2313.97	-4.96594	1.59069e-16	1.61768e-13
ENSG00000187498	COL4A1	collagen, type IV, alpha 1 [Source:HGNC Symbol;Acc:2202]	13	110801318	110959496	13q34	90.8904	5349.51	-5.81957	1.86969e-16	1.78957e-13
ENSG00000005381	MPO	myeloperoxidase [Source:HGNC Symbol;Acc:7218]	17	56347217	56358296	17q22	2455.94	6.79874	5.78771	1.84823e-16	1.78957e-13
ENSG00000037280	FLT4	fms-related tyrosine kinase 4 [Source:HGNC Symbol;Acc:3767]	5	180028506	180076624	5q35.3	41.5672	374.775	-4.99691	2.14246e-16	1.93672e-13
ENSG00000180747	CTD-2547E10.2		16	21458004	21531765	16p12.2	221.03	29.9844	2.55132	2.39603e-16	2.10741e-13
ENSG00000107796	ACTA2	actin, alpha 2, smooth muscle, aorta [Source:HGNC Symbol;Acc:130]	10	90694831	90751147	10q23.31	31.2806	612.495	-4.08582	2.46874e-16	2.11422e-13
ENSG00000176435	CLEC14A	C-type lectin domain family 14, member A [Source:HGNC Symbol;Acc:	14	38723308	38725574	14q21.1	7.14553	185.611	-5.7826	4.37011e-16	3.64658e-13
ENSG00000230002	ALMS1-IT1	ALMS1 intronic transcript 1 (non-protein coding) [Source:HGNC Sym	2	73683891	73686611	2p13.1	120.922	4.92614	4.68325	4.69237e-16	3.81759e-13
ENSG00000154133	ROBO4	roundabout, axon guidance receptor, homolog 4 (Drosophila) [Sourc	11	124753587	124768396	11q24.2	20.0214	201.52	-4.73543	7.43869e-16	5.90432e-13
ENSG00000018408	WWTR1	WW domain containing transcription regulator 1 [Source:HGNC Symbo	3	149235022	149454501	3q25.1	37.9122	222.589	-3.38641	1.00593e-15	7.79428e-13
ENSG00000024422	EHD2	EH-domain containing 2 [Source:HGNC Symbol;Acc:3243]	19	48216600	48246391	19q13.33	28.8847	387.673	-4.35091	1.09905e-15	8.31778e-13
ENSG00000105559	PLEKHA4	pleckstrin homology domain containing, family A (phosphoinositide	19	49340354	49371889	19q13.33	33.4821	345.078	-4.29504	1.14483e-15	8.46735e-13
ENSG00000178127	NDUFV2	NADH dehydrogenase (ubiquinone) flavoprotein 2, 24kDa [Source:HGN	18	9102628	9134343	18p11.22	304.625	17.8541	3.5915	1.3751e-15	9.94444e-13
ENSG00000187513	GJA4	gap junction protein, alpha 4, 37kDa [Source:HGNC Symbol;Acc:4278	1	35258599	35261348	1p34.3	5.0498	135.645	-4.68209	1.65401e-15	1.17014e-12
ENSG00000173546	CSPG4	chondroitin sulfate proteoglycan 4 [Source:HGNC Symbol;Acc:2466]	15	75966663	76005189	15q24.2	16.5746	253.246	-4.12615	3.16611e-15	2.14656e-12
ENSG00000169129	AFAP1L2	actin filament associated protein 1-like 2 [Source:HGNC Symbol;Ac	10	116054583	116164515	10q25.3	36.4504	368.115	-4.00068	6.0747e-15	3.95378e-12
ENSG00000152583	SPARCL1	SPARC-like 1 (hevin) [Source:HGNC Symbol;Acc:11220]	4	88394487	88452213	4q22.1	17.3443	842.822	-5.30024	6.74609e-15	4.30467e-12
ENSG00000134817	APLNR	apelin receptor [Source:HGNC Symbol;Acc:339]	11	57001051	57004709	11q12.1	6.67355	391.952	-5.13502	9.53619e-15	5.968e-12
ENSG00000133742	CA1	carbonic anhydrase I [Source:HGNC Symbol;Acc:1368]	8	86239837	86291243	8q21.2	461.396	2.26831	5.45588	1.76174e-14	1.06171e-11
ENSG00000179403	VWA1	von Willebrand factor A domain containing 1 [Source:HGNC Symbol;A	1	1370241	1378262	1p36.33	23.7088	719.107	-4.92114	2.26273e-14	1.33884e-11
ENSG00000198959	TGM2	transglutaminase 2 [Source:HGNC Symbol;Acc:11778]	20	36756863	36794980	20q11.23	149.269	701.803	-3.74415	2.61599e-14	1.52022e-11
ENSG00000269936	MIR145	microRNA 145 [Source:HGNC Symbol;Acc:31532]	5	148809849	148812397	5q32	2.082	168.245	-5.84475	2.70203e-14	1.54267e-11
ENSG00000177469	PTRF	polymerase I and transcript release factor [Source:HGNC Symbol;Ac	17	40554470	40575535	17q21.2	143.762	1093.47	-4.35108	3.55409e-14	1.99415e-11
ENSG00000169877	AHSP	alpha hemoglobin stabilizing protein [Source:HGNC Symbol;Acc:1807	16	31539185	31540124	16p11.2	100.062	0.144648	6.17689	5.49403e-14	2.97987e-11
ENSG00000172037	LAMB2	laminin, beta 2 (laminin S) [Source:HGNC Symbol;Acc:6487]	3	49158547	49170551	3p21.31	109.504	970.818	-3.57401	5.87253e-14	3.13294e-11
ENSG00000110799	VWF	von Willebrand factor [Source:HGNC Symbol;Acc:12726]	12	6058040	6233936	12p13.31	80.0816	1652.31	-4.50987	6.32364e-14	3.31919e-11
ENSG00000105974	CAV1	caveolin 1, caveolae protein, 22kDa [Source:HGNC Symbol;Acc:1527]	7	116164839	116201233	7q31.2	20.8676	223.896	-4.20869	1.39745e-13	7.10584e-11
ENSG00000231079	AC105402.4		2	149624039	149646351	2q23.1	108.289	7.34082	4.26844	2.79436e-13	1.35727e-10
ENSG00000140545	MFGE8	milk fat globule-EGF factor 8 protein [Source:HGNC Symbol;Acc:703	15	89441916	89456642	15q26.1	135.35	1162.18	-3.47637	2.79327e-13	1.35727e-10
ENSG00000142910	TINAGL1	tubulointerstitial nephritis antigen-like 1 [Source:HGNC Symbol;A	1	32042116	32053288	1p35.2	38.2099	316.103	-4.85727	3.14531e-13	1.50526e-10
ENSG00000261026	CTD-3247F14.2		8	22536526	22541522	8p21.3	118.621	1.50262	5.29615	4.06379e-13	1.83678e-10
ENSG00000124882	EREG	epiregulin [Source:HGNC Symbol;Acc:3443]	4	75230860	75254468	4q13.3	2834.08	2.50982	5.84819	5.2226e-13	2.3282e-10
ENSG00000154175	ABI3BP	ABI family, member 3 (NESH) binding protein [Source:HGNC Symbol;A	3	100468000	100712359	3q12.2	17.2235	217.569	-4.02129	6.24337e-13	2.71846e-10
ENSG00000143369	ECM1	extracellular matrix protein 1 [Source:HGNC Symbol;Acc:3153]	1	150480538	150486265	1q21.3	47.4952	413.262	-2.80936	6.68203e-13	2.86123e-10
ENSG00000133110	POSTN	periostin, osteoblast specific factor [Source:HGNC Symbol;Acc:169	13	38136720	38172981	13q13.3	39.025	1745.56	-5.28031	8.67321e-13	3.61862e-10
ENSG00000070404	FSTL3	follistatin-like 3 (secreted glycoprotein) [Source:HGNC Symbol;Ac	19	676392	683385	19p13.3	117.909	649.838	-2.77124	9.55743e-13	3.92657e-10
ENSG00000262944	RP11-473I1.9		16	9198705	9200618	16p13.2	937.256	206.434	2.11322	1.00074e-12	4.02061e-10
ENSG00000129467	ADCY4	adenylate cyclase 4 [Source:HGNC Symbol;Acc:235]	14	24787555	24804299	14q12	53.0403	199.072	-3.05923	1.11796e-12	4.38335e-10
ENSG00000186431	FCAR	Fc fragment of IgA, receptor for [Source:HGNC Symbol;Acc:3608]	19	55385704	55401838	19q13.42	509.379	3.90934	4.75196	1.29064e-12	5.00017e-10
ENSG00000102024	PLS3	plastin 3 [Source:HGNC Symbol;Acc:9091]	X	114795501	114885181	Xq23	23.0282	379.093	-4.20311	1.53169e-12	5.86423e-10
ENSG00000272761	RP11-572C15.6		3	112315641	112320749	3q13.2	18.9556	180.972	-4.11166	2.02155e-12	7.6497e-10
ENSG00000171049	FPR2	formyl peptide receptor 2 [Source:HGNC Symbol;Acc:3827]	19	52255279	52273779	19q13.41	139.001	0.999967	5.04467	2.40685e-12	8.90069e-10
ENSG00000137573	SULF1	sulfatase 1 [Source:HGNC Symbol;Acc:20391]	8	70378859	70573150	8q13.2	36.1478	878.95	-5.15644	2.44313e-12	8.93333e-10
ENSG00000109610	SOD3	superoxide dismutase 3, extracellular [Source:HGNC Symbol;Acc:111	4	24791534	24802464	4p15.2	3.66331	290.987	-5.50006	2.65651e-12	9.60563e-10
ENSG00000223609	HBD	hemoglobin, delta [Source:HGNC Symbol;Acc:4829]	11	5253908	5256600	11p15.4	192.658	0.121766	5.87151	3.60486e-12	1.27514e-09
ENSG00000100146	SOX10	SRY (sex determining region Y)-box 10 [Source:HGNC Symbol;Acc:111	22	38366693	38383429	22q13.1	18.7827	491.158	-4.30489	3.75761e-12	1.31488e-09
ENSG00000150938	CRIM1	cysteine rich transmembrane BMP regulator 1 (chordin-like) [Sourc	2	36583069	36778278	2p22.3	137.683	534.968	-3.02243	3.86031e-12	1.33645e-09
ENSG00000150687	PRSS23	protease, serine, 23 [Source:HGNC Symbol;Acc:14370]	11	86502101	86663952	11q14.2	68.2349	575.23	-3.30363	4.14816e-12	1.42099e-09
ENSG00000210195	MT-TT	mitochondrially encoded tRNA threonine [Source:HGNC Symbol;Acc:74	MT	15888	15953	MT	333.236	32.5925	3.44112	5.80825e-12	1.90927e-09
ENSG00000169429	IL8	interleukin 8 [Source:HGNC Symbol;Acc:6025]	4	74606223	74609433	4q13.3	25055.5	20.3026	5.94768	6.04742e-12	1.94853e-09
ENSG00000162745	OLFML2B	olfactomedin-like 2B [Source:HGNC Symbol;Acc:24558]	1	161952982	161993644	1q23.3	60.3326	426.468	-3.48397	6.15409e-12	1.96346e-09
ENSG00000154258	ABCA9	ATP-binding cassette, sub-family A (ABC1), member 9 [Source:HGNC	17	66970629	67057205	17q24.2	19.6801	107.275	-4.07807	7.88389e-12	2.49093e-09
ENSG00000186994	KANK3	KN motif and ankyrin repeat domains 3 [Source:HGNC Symbol;Acc:247	19	8387468	8408146	19p13.2	19.1622	105.412	-2.71233	8.01672e-12	2.50854e-09
ENSG00000260034	RP11-266L9.2		16	25151898	25160353	16p12.1	135.208	18.8868	2.79392	8.73765e-12	2.70809e-09
ENSG00000128383	APOBEC3A	apolipoprotein B mRNA editing enzyme, catalytic polypeptide-like	22	39348746	39359188	22q13.1	564.525	2.39832	4.88263	9.14624e-12	2.80798e-09
ENSG00000161940	BCL6B	B-cell CLL/lymphoma 6, member B [Source:HGNC Symbol;Acc:1002]	17	6926339	6933609	17p13.1	15.2361	169.368	-4.02804	1.16416e-11	3.50788e-09
ENSG00000162618	ELTD1	EGF, latrophilin and seven transmembrane domain containing 1 [Sou	1	79355449	79472403	1p31.1	14.2073	148.542	-5.07594	1.86304e-11	5.46207e-09
ENSG00000259848	AC097374.2		2	95533231	95613086	2q11.1	4.69725	169.279	-4.94886	1.93011e-11	5.60041e-09
ENSG00000106483	SFRP4	secreted frizzled-related protein 4 [Source:HGNC Symbol;Acc:10778	7	37945543	38065297	7p14.1	12.8792	484.297	-4.69027	1.94465e-11	5.60041e-09
ENSG00000197561	ELANE	elastase, neutrophil expressed [Source:HGNC Symbol;Acc:3309]	19	851014	856242	19p13.3	210.84	1.57009	4.88669	2.2744e-11	6.49262e-09
ENSG00000151617	EDNRA	endothelin receptor type A [Source:HGNC Symbol;Acc:3179]	4	148402069	148466106	4q31.22	6.06503	136.488	-4.40049	2.43243e-11	6.82401e-09
ENSG00000204301	NOTCH4	notch 4 [Source:HGNC Symbol;Acc:7884]	6	32162620	32191844	6p21.32	152.994	802.966	-2.49435	2.89539e-11	7.98516e-09
ENSG00000233264	AC006042.8		7	8019943	8021859	7p21.3	166.891	23.3257	3.21057	3.43859e-11	9.32517e-09
ENSG00000179776	CDH5	cadherin 5, type 2 (vascular endothelium) [Source:HGNC Symbol;Acc	16	66400533	66438686	16q21	45.3552	439.824	-4.86841	4.06216e-11	1.08357e-08
ENSG00000085265	FCN1	ficolin (collagen/fibrinogen domain containing) 1 [Source:HGNC Sy	9	137801431	137809809	9q34.3	3425.21	69.6344	4.03258	5.60166e-11	1.48207e-08
ENSG00000106991	ENG	endoglin [Source:HGNC Symbol;Acc:3349]	9	130577291	130617035	9q34.11	345.71	851.169	-2.51493	7.18699e-11	1.87109e-08
ENSG00000163736	PPBP	pro-platelet basic protein (chemokine (C-X-C motif) ligand 7) [So	4	74852755	74853914	4q13.3	394.222	0.489076	5.773	7.38042e-11	1.9062e-08
ENSG00000085276	MECOM	MDS1 and EVI1 complex locus [Source:HGNC Symbol;Acc:3498]	3	168801287	169381406	3q26.2	8.3562	102.973	-4.00533	7.67435e-11	1.95114e-08
ENSG00000210049	MT-TF	mitochondrially encoded tRNA phenylalanine [Source:HGNC Symbol;Ac	MT	577	647	MT	1473.3	88.6621	3.53573	7.7703e-11	1.96022e-08
ENSG00000181800	CELF2-AS1	CELF2 antisense RNA 1 [Source:HGNC Symbol;Acc:23515]	10	11358797	11361847	10p14	115.735	4.51179	3.6485	8.00859e-11	2.0048e-08
ENSG00000220008	LINGO3	leucine rich repeat and Ig domain containing 3 [Source:HGNC Symbo	19	2289774	2308156	19p13.3	205.405	17.7743	2.84107	9.94614e-11	2.43366e-08
ENSG00000144810	COL8A1	collagen, type VIII, alpha 1 [Source:HGNC Symbol;Acc:2215]	3	99357319	99518070	3q12.1	17.5405	428.457	-4.66345	1.0085e-10	2.44922e-08
ENSG00000103569	AQP9	aquaporin 9 [Source:HGNC Symbol;Acc:643]	15	58430368	58478110	15q21.3	1553.49	7.11834	4.87058	1.0931e-10	2.59399e-08
ENSG00000210100	MT-TI	mitochondrially encoded tRNA isoleucine [Source:HGNC Symbol;Acc:7	MT	4263	4331	MT	279.864	18.2674	4.05916	1.09001e-10	2.59399e-08
ENSG00000186407	CD300E	CD300e molecule [Source:HGNC Symbol;Acc:28874]	17	72606026	72619897	17q25.1	2835.45	18.6149	4.12948	1.22119e-10	2.83866e-08
ENSG00000144824	PHLDB2	pleckstrin homology-like domain, family B, member 2 [Source:HGNC	3	111451344	111695364	3q13.2	45.6267	136.691	-2.98516	1.27355e-10	2.93937e-08
ENSG00000157554	ERG	v-ets avian erythroblastosis virus E26 oncogene homolog [Source:H	21	39751949	40033704	21q22.2	43.623	139.809	-3.56679	1.52186e-10	3.48773e-08
ENSG00000268734	CTB-61M7.2		19	55402039	55402786	19q13.42	178.403	1.3777	4.53034	1.84992e-10	4.16113e-08
ENSG00000240583	AQP1	aquaporin 1 (Colton blood group) [Source:HGNC Symbol;Acc:633]	7	30893010	30965131	7p14.3	58.7219	775.144	-4.20554	1.86426e-10	4.16113e-08
ENSG00000137693	YAP1	Yes-associated protein 1 [Source:HGNC Symbol;Acc:16262]	11	101981192	102104154	11q22.1	20.0003	153.627	-4.16896	1.87963e-10	4.16113e-08
ENSG00000102755	FLT1	fms-related tyrosine kinase 1 [Source:HGNC Symbol;Acc:3763]	13	28874489	29069265	13q12.3	126.135	378.634	-4.01179	1.87936e-10	4.16113e-08
ENSG00000107317	PTGDS	prostaglandin D2 synthase 21kDa (brain) [Source:HGNC Symbol;Acc:9	9	139871956	139879887	9q34.3	89.2627	556.539	-3.78955	1.91832e-10	4.1898e-08
ENSG00000149591	TAGLN	transgelin [Source:HGNC Symbol;Acc:11553]	11	117070037	117075498	11q23.3	302.703	768.753	-2.47917	2.71505e-10	5.77489e-08
ENSG00000183853	KIRREL	kin of IRRE like (Drosophila) [Source:HGNC Symbol;Acc:15734]	1	157963063	158070052	1q23.1	52.3724	461.825	-3.84216	2.86199e-10	6.00888e-08
ENSG00000182871	COL18A1	collagen, type XVIII, alpha 1 [Source:HGNC Symbol;Acc:2195]	21	46825052	46933634	21q22.3	453.038	3511.97	-3.01358	2.93384e-10	6.12025e-08
ENSG00000125730	C3	complement component 3 [Source:HGNC Symbol;Acc:1318]	19	6677715	6730573	19p13.3	94.9711	2143.15	-4.33655	3.12058e-10	6.46836e-08
ENSG00000122644	ARL4A	ADP-ribosylation factor-like 4A [Source:HGNC Symbol;Acc:695]	7	12726481	12730559	7p21.3	392.564	92.7604	2.23196	3.26159e-10	6.6756e-08
ENSG00000131620	ANO1	anoctamin 1, calcium activated chloride channel [Source:HGNC Symb	11	69924408	70035634	11q13.3	5.73516	244.692	-4.61168	3.85931e-10	7.70512e-08
ENSG00000137033	IL33	interleukin 33 [Source:HGNC Symbol;Acc:16028]	9	6215805	6257983	9p24.1	6.67167	119.277	-4.57284	4.99868e-10	9.68286e-08
ENSG00000170962	PDGFD	platelet derived growth factor D [Source:HGNC Symbol;Acc:30620]	11	103777914	104035107	11q22.3	13.7395	121.908	-3.48855	5.29082e-10	1.0169e-07
ENSG00000148848	ADAM12	ADAM metallopeptidase domain 12 [Source:HGNC Symbol;Acc:190]	10	127700950	128077024	10q26.2	26.5539	330.592	-3.50327	5.40499e-10	1.02654e-07
ENSG00000113083	LOX	lysyl oxidase [Source:HGNC Symbol;Acc:6664]	5	121398890	121413980	5q23.2	28.9075	112.183	-2.61705	5.42556e-10	1.02654e-07
ENSG00000004939	SLC4A1	solute carrier family 4 (anion exchanger), member 1 (Diego blood	17	42325753	42345509	17q21.31	647.403	6.48931	4.68158	5.88514e-10	1.09216e-07
ENSG00000139211	AMIGO2	adhesion molecule with Ig-like domain 2 [Source:HGNC Symbol;Acc:2	12	47469490	47473734	12q13.11	84.0484	869.313	-3.52342	5.94022e-10	1.09216e-07
ENSG00000158050	DUSP2	dual specificity phosphatase 2 [Source:HGNC Symbol;Acc:3068]	2	96808905	96811179	2q11.2	1464.83	38.7447	3.51862	5.91555e-10	1.09216e-07
ENSG00000170866	LILRA3	leukocyte immunoglobulin-like receptor, subfamily A (without TM d	19	54799854	54809952	19q13.42	113.378	1.41916	4.51126	6.51473e-10	1.17783e-07
ENSG00000114698	PLSCR4	phospholipid scramblase 4 [Source:HGNC Symbol;Acc:16497]	3	145910126	145968966	3q24	18.7677	151.201	-3.97571	6.60708e-10	1.18792e-07
ENSG00000123243	ITIH5	inter-alpha-trypsin inhibitor heavy chain family, member 5 [Sourc	10	7601232	7708961	10p14	25.1818	292.365	-4.09584	6.72089e-10	1.20175e-07
ENSG00000229089	ANKRD20A8P	ankyrin repeat domain 20 family, member A8, pseudogene [Source:HG	2	95476791	95523027	2q11.1	1.31129	108.143	-5.04168	6.79362e-10	1.20811e-07
ENSG00000187116	LILRA5	leukocyte immunoglobulin-like receptor, subfamily A (with TM doma	19	54818353	54824409	19q13.42	316.73	7.63696	3.70527	8.40847e-10	1.43265e-07
ENSG00000162944	RFTN2	raftlin family member 2 [Source:HGNC Symbol;Acc:26402]	2	198432948	198540769	2q33.1	20.6793	104.063	-2.78212	8.93193e-10	1.50607e-07
ENSG00000105137	SYDE1	synapse defective 1, Rho GTPase, homolog 1 (C. elegans) [Source:H	19	15218214	15225799	19p13.12	20.8184	146.06	-3.28677	1.15203e-09	1.89347e-07
ENSG00000126785	RHOJ	ras homolog family member J [Source:HGNC Symbol;Acc:688]	14	63670832	63759937	14q23.2	3.61674	159.123	-4.89855	1.33701e-09	2.16469e-07
ENSG00000213782	DDX47	DEAD (Asp-Glu-Ala-Asp) box polypeptide 47 [Source:HGNC Symbol;Acc	12	12966250	12982915	12p13.1	207.187	44.8764	2.40165	1.35321e-09	2.18008e-07
ENSG00000255633	MTRNR2L9	MT-RNR2-like 9 (pseudogene) [Source:HGNC Symbol;Acc:37166]	6	62284008	62284534	6q11.1	1367.49	156.526	2.97552	1.41019e-09	2.2496e-07
ENSG00000269951	RP11-797A18.6		15	77359996	77360667	15q24.3	103.162	23.3821	2.2809	1.45968e-09	2.31719e-07
ENSG00000144655	CSRNP1	cysteine-serine-rich nuclear protein 1 [Source:HGNC Symbol;Acc:14	3	39183346	39196053	3p22.2	2068.87	125.842	3.22636	1.74201e-09	2.71245e-07
ENSG00000136160	EDNRB	endothelin receptor type B [Source:HGNC Symbol;Acc:3180]	13	78469616	78493903	13q22.3	29.398	350.727	-4.2675	1.94477e-09	2.98531e-07
ENSG00000254132	MTND6P3	MT-ND6 pseudogene 3 [Source:HGNC Symbol;Acc:39466]	5	93904634	93905175	5q15	252.3	2.25305	5.58334	2.10043e-09	3.16455e-07
ENSG00000175899	A2M	alpha-2-macroglobulin [Source:HGNC Symbol;Acc:7]	12	9220260	9268825	12p13.31	326.046	4030.24	-3.53185	2.31043e-09	3.41765e-07
ENSG00000196739	COL27A1	collagen, type XXVII, alpha 1 [Source:HGNC Symbol;Acc:22986]	9	116917840	117074791	9q32	33.2531	176.943	-3.16593	2.29816e-09	3.41765e-07
ENSG00000256618	MTRNR2L1	MT-RNR2-like 1 [Source:HGNC Symbol;Acc:37155]	17	22022437	22023991	17p11.2	1114.32	12.332	5.21315	2.4537e-09	3.59688e-07
ENSG00000119681	LTBP2	latent transforming growth factor beta binding protein 2 [Source:	14	74964873	75079306	14q24.3	217.766	724.357	-2.61173	2.54175e-09	3.70924e-07
ENSG00000170955	PRKCDBP	protein kinase C, delta binding protein [Source:HGNC Symbol;Acc:9	11	6340176	6341877	11p15.4	17.7897	216.025	-3.78686	2.75842e-09	3.98965e-07
ENSG00000162924	REL	v-rel avian reticuloendotheliosis viral oncogene homolog [Source:	2	61108656	61158745	2p16.1	1506.93	69.74	2.42552	2.88674e-09	4.1558e-07
ENSG00000271043	MTRNR2L2	MT-RNR2-like 2 [Source:HGNC Symbol;Acc:37156]	5	79945819	79946855	5q14.1	830.067	30.3314	4.11063	2.93453e-09	4.18853e-07
ENSG00000136689	IL1RN	interleukin 1 receptor antagonist [Source:HGNC Symbol;Acc:6000]	2	113864791	113891593	2q13	1470.27	15.5967	4.41018	3.18271e-09	4.48376e-07
ENSG00000188886	ASTL	astacin-like metallo-endopeptidase (M12 family) [Source:HGNC Symb	2	96789589	96804175	2q11.2	129.802	0.629117	4.48724	4.15341e-09	5.75167e-07
ENSG00000111077	TENC1	tensin like C1 domain containing phosphatase (tensin 2) [Source:H	12	53440753	53458156	12q13.13	156.484	601.726	-2.20619	4.37207e-09	6.00339e-07
ENSG00000123560	PLP1	proteolipid protein 1 [Source:HGNC Symbol;Acc:9086]	X	103028647	103047548	Xq22.2	5.26915	620.122	-5.36059	4.45061e-09	6.06009e-07
ENSG00000136826	KLF4	Kruppel-like factor 4 (gut) [Source:HGNC Symbol;Acc:6348]	9	110247133	110252763	9q31.2	1227.72	69.0186	3.20989	4.76628e-09	6.38309e-07
ENSG00000173269	MMRN2	multimerin 2 [Source:HGNC Symbol;Acc:19888]	10	88695297	88729238	10q23.2	26.6597	302.702	-3.61668	4.83711e-09	6.42506e-07
ENSG00000141753	IGFBP4	insulin-like growth factor binding protein 4 [Source:HGNC Symbol;	17	38599702	38613983	17q21.2	406.018	2445.93	-2.82229	5.04326e-09	6.67166e-07
ENSG00000125538	IL1B	interleukin 1, beta [Source:HGNC Symbol;Acc:5992]	2	113587328	113594480	2q13	14505.2	25.3397	5.12803	5.24538e-09	6.88308e-07
ENSG00000000938	FGR	feline Gardner-Rasheed sarcoma viral oncogene homolog [Source:HGN	1	27938575	27961788	1p36.11	1891.5	53.6254	3.05454	5.27384e-09	6.89263e-07
ENSG00000133121	STARD13	StAR-related lipid transfer (START) domain containing 13 [Source:	13	33677272	33924767	13q13.1	40.4821	278.273	-3.08873	5.74041e-09	7.42121e-07
ENSG00000100767	PAPLN	papilin, proteoglycan-like sulfated glycoprotein [Source:HGNC Sym	14	73704205	73741348	14q24.2	97.9276	448.498	-2.64246	6.10394e-09	7.78983e-07
ENSG00000071991	CDH19	cadherin 19, type 2 [Source:HGNC Symbol;Acc:1758]	18	64168320	64271375	18q22.1	2.40728	362.232	-5.80338	6.55336e-09	8.28621e-07
ENSG00000165424	ZCCHC24	zinc finger, CCHC domain containing 24 [Source:HGNC Symbol;Acc:26	10	81142081	81205383	10q22.3	89.3822	259.607	-2.63667	6.55884e-09	8.28621e-07
ENSG00000186340	THBS2	thrombospondin 2 [Source:HGNC Symbol;Acc:11786]	6	169615875	169654139	6q27	37.3029	856.897	-4.00469	7.01008e-09	8.77419e-07
ENSG00000123689	G0S2	G0/G1switch 2 [Source:HGNC Symbol;Acc:30229]	1	209848765	209849733	1q32.2	3482.91	47.3351	4.24202	8.30269e-09	1.01196e-06
ENSG00000140379	BCL2A1	BCL2-related protein A1 [Source:HGNC Symbol;Acc:991]	15	80253231	80263788	15q25.1	1016.36	13.3068	3.77397	8.47919e-09	1.02962e-06
ENSG00000249192	CTB-36O1.3		5	134264083	134264217	5q31.1	1178.5	12.3432	5.25029	8.60018e-09	1.04043e-06
ENSG00000172889	EGFL7	EGF-like-domain, multiple 7 [Source:HGNC Symbol;Acc:20594]	9	139553308	139567130	9q34.3	77.7134	356.54	-3.05206	9.09207e-09	1.08781e-06
ENSG00000196415	PRTN3	proteinase 3 [Source:HGNC Symbol;Acc:9495]	19	840963	848175	19p13.3	204.199	1.62	4.73418	1.09828e-08	1.28105e-06
ENSG00000210144	MT-TY	mitochondrially encoded tRNA tyrosine [Source:HGNC Symbol;Acc:750	MT	5826	5891	MT	175.241	14.0171	3.69699	1.21626e-08	1.39861e-06
ENSG00000165810	BTNL9	butyrophilin-like 9 [Source:HGNC Symbol;Acc:24176]	5	180467225	180488523	5q35.3	22.2701	191.985	-4.0277	1.55776e-08	1.72429e-06
ENSG00000166033	HTRA1	HtrA serine peptidase 1 [Source:HGNC Symbol;Acc:9476]	10	124221041	124274424	10q26.13	29.5549	546.666	-4.29377	1.566e-08	1.72754e-06
ENSG00000072163	LIMS2	LIM and senescent cell antigen-like domains 2 [Source:HGNC Symbol	2	128395956	128439360	2q14.3	61.8931	262.425	-2.75084	1.59562e-08	1.75426e-06
ENSG00000257242	C12orf79	chromosome 12 open reading frame 79 [Source:HGNC Symbol;Acc:27409	12	92378756	92536690	12q21.33	140.972	7.56059	3.13251	1.89355e-08	2.01416e-06
ENSG00000203883	SOX18	SRY (sex determining region Y)-box 18 [Source:HGNC Symbol;Acc:111	20	62679076	62680994	20q13.33	15.6622	185.154	-3.87283	2.09167e-08	2.1817e-06
ENSG00000196092	PAX5	paired box 5 [Source:HGNC Symbol;Acc:8619]	9	36833272	37034103	9p13.2	497.726	10.3038	3.67783	2.24392e-08	2.3256e-06
ENSG00000099998	GGT5	gamma-glutamyltransferase 5 [Source:HGNC Symbol;Acc:4260]	22	24615622	24641110	22q11.23	60.0218	286.284	-3.27987	2.29683e-08	2.37288e-06
ENSG00000116132	PRRX1	paired related homeobox 1 [Source:HGNC Symbol;Acc:9142]	1	170631869	170708560	1q24.2	12.4569	143.649	-3.59193	2.34913e-08	2.4116e-06
ENSG00000103313	MEFV	Mediterranean fever [Source:HGNC Symbol;Acc:6998]	16	3292028	3306627	16p13.3	277.203	7.26324	3.84987	2.58997e-08	2.63391e-06
ENSG00000142405	NLRP12	NLR family, pyrin domain containing 12 [Source:HGNC Symbol;Acc:22	19	54296857	54327648	19q13.42	120.306	2.80273	4.0465	2.66343e-08	2.68347e-06
ENSG00000187244	BCAM	basal cell adhesion molecule (Lutheran blood group) [Source:HGNC	19	45312328	45324673	19q13.32	30.3646	281.801	-3.48373	3.09667e-08	3.10076e-06
ENSG00000120549	KIAA1217	KIAA1217 [Source:HGNC Symbol;Acc:25428]	10	23983675	24836772	10p12.2	34.4219	201.319	-2.84476	3.13126e-08	3.11622e-06
ENSG00000011465	DCN	decorin [Source:HGNC Symbol;Acc:2705]	12	91539025	91576900	12q21.33	48.7164	496.585	-3.46587	3.35145e-08	3.27526e-06
ENSG00000174804	FZD4	frizzled family receptor 4 [Source:HGNC Symbol;Acc:4042]	11	86656721	86666433	11q14.2	42.7552	252.054	-3.17571	3.40251e-08	3.3152e-06
ENSG00000159208	C1orf51	chromosome 1 open reading frame 51 [Source:HGNC Symbol;Acc:25200]	1	150254953	150259505	1q21.2	370.862	75.8761	3.05686	3.42425e-08	3.32642e-06
ENSG00000196684	HSH2D	hematopoietic SH2 domain containing [Source:HGNC Symbol;Acc:24920	19	16244838	16269386	19p13.12	578.385	30.5581	2.92833	3.63401e-08	3.48855e-06
ENSG00000146674	IGFBP3	insulin-like growth factor binding protein 3 [Source:HGNC Symbol;	7	45951949	45961473	7p12.3	221.052	1342.13	-3.82084	3.9568e-08	3.77613e-06
ENSG00000122691	TWIST1	twist family bHLH transcription factor 1 [Source:HGNC Symbol;Acc:	7	19060614	19157295	7p21.1	498.827	33.0458	4.19515	4.2252e-08	3.974e-06
ENSG00000214212	C19orf38	chromosome 19 open reading frame 38 [Source:HGNC Symbol;Acc:34073	19	10947251	10980466	19p13.2	243.21	10.0427	3.16863	4.22097e-08	3.974e-06
ENSG00000263826	RP11-573D15.9		3	186499569	186501968	3q27.3	159.032	33.5668	2.0932	4.65196e-08	4.31307e-06
ENSG00000176824	AC009951.1		2	145218679	145221645	2q22.3	126.894	2.06584	3.37248	4.67046e-08	4.31792e-06
ENSG00000244482	LILRA6	leukocyte immunoglobulin-like receptor, subfamily A (with TM doma	19	54720737	54746649	19q13.42	157.199	5.35096	3.33689	5.47654e-08	4.93692e-06
ENSG00000066056	TIE1	tyrosine kinase with immunoglobulin-like and EGF-like domains 1 [	1	43766664	43788779	1p34.2	76.9805	322.219	-3.25256	6.04693e-08	5.3805e-06
ENSG00000137077	CCL21	chemokine (C-C motif) ligand 21 [Source:HGNC Symbol;Acc:10620]	9	34709002	34710121	9p13.3	1.90632	340.891	-5.59595	6.19608e-08	5.49425e-06
ENSG00000109846	CRYAB	crystallin, alpha B [Source:HGNC Symbol;Acc:2389]	11	111779289	111794446	11q23.1	19.2912	524.399	-3.87465	6.26207e-08	5.53209e-06
ENSG00000142871	CYR61	cysteine-rich, angiogenic inducer, 61 [Source:HGNC Symbol;Acc:265	1	86046444	86049645	1p22.3	68.7266	462.31	-3.64153	6.59102e-08	5.75044e-06
ENSG00000159339	PADI4	peptidyl arginine deiminase, type IV [Source:HGNC Symbol;Acc:1836	1	17634690	17690499	1p36.13	330.766	1.83826	4.18835	6.69743e-08	5.82766e-06
ENSG00000134013	LOXL2	lysyl oxidase-like 2 [Source:HGNC Symbol;Acc:6666]	8	23154702	23282841	8p21.3	95.8071	430.836	-2.00126	7.53985e-08	6.34029e-06
ENSG00000142627	EPHA2	EPH receptor A2 [Source:HGNC Symbol;Acc:3386]	1	16450832	16482582	1p36.13	48.8861	156.31	-2.73594	7.65085e-08	6.41705e-06
ENSG00000071967	CYBRD1	cytochrome b reductase 1 [Source:HGNC Symbol;Acc:20797]	2	172378757	172414643	2q31.1	117.281	381.713	-2.92514	7.81468e-08	6.53761e-06
ENSG00000261326	RP5-1057J7.6		1	23607802	23613245	1p36.12	41.5196	343.775	-3.4035	8.74798e-08	7.24391e-06
ENSG00000106278	PTPRZ1	protein tyrosine phosphatase, receptor-type, Z polypeptide 1 [Sou	7	121513143	121702090	7q31.32	7.99149	236.46	-4.23474	9.59015e-08	7.88111e-06
ENSG00000132470	ITGB4	integrin, beta 4 [Source:HGNC Symbol;Acc:6158]	17	73717408	73753899	17q25.1	42.1302	480.419	-2.90481	1.03494e-07	8.46235e-06
ENSG00000168542	COL3A1	collagen, type III, alpha 1 [Source:HGNC Symbol;Acc:2201]	2	189839046	189877472	2q32.2	290.247	9219.03	-3.82092	1.06341e-07	8.67329e-06
ENSG00000174576	NPAS4	neuronal PAS domain protein 4 [Source:HGNC Symbol;Acc:18983]	11	66188475	66194178	11q13.2	431.627	35.3845	3.99261	1.07452e-07	8.74205e-06
