# Supplementary material for: Neuroblastoma cells undergo transcriptomic alterations upon dissemination into the bone marrow and subsequent tumor progression
Source: Int J Cancer. 2017 Oct 4;142(2):297–307. doi: 10.1002/ijc.31053 (PMC5725737; doi:10.1002/ijc.31053)
Supplement: Supplementary file 14 — Supporting Information Table 10 [file IJC-142-297-s014.xlsx]

## Sheet: all data
Well Name	Threshold (dRn)	Ct (dRn)	Rel. Quant. to Cal. (dRn)	fold-change
DTCs - P1	0.0519	15.81	1.87	2.13	mean		DTCs	Disseminated tumor cells
DTCs - P1	0.0519	15.5	2.32	0.233024	SD		REF	Reference (bone marrow or peripheral blood without any detectable tumor cells)
DTCs - P1	0.0519	15.58	2.2				TU	Tumor
DTCs - P1	0.0452	25.05	Normalizer				*	Technical replicate excluded from analysis (technical outlier)
DTCs - P1	0.0452	25.03	Normalizer
DTCs - P1	0.0452	24.9	Normalizer							mtDNA content higher in TUMOR as compared to DTCs (Welch Two Sample t-test: p=0.00096)
REF - P1	0.0519	16.16	8.54	7.48	mean					Welch Two Sample t-test
REF - P1	0.0519	16.58	6.42	1.49907	SD
REF - P1	0.0519	17.85	2.66*							data: p1DTC and p1TU
REF - P1	0.0452	28.68	Normalizer							t = -9.288, df = 3.7912, p-value = 0.0009604
REF - P1	0.0452	26.52	Normalizer
REF - P1	0.0452	27.41	Normalizer							alternative hypothesis: true difference in means is not equal to 0
TU - P1	0.0519	17.77	3.81	4.15	mean					95 percent confidence interval:
TU - P1	0.0519	17.58	4.35	0.295973	SD					-2.63718 -1.40282
TU - P1	0.0519	17.6	4.29							sample estimates:
TU - P1	0.0452	27.97	Normalizer							mean of x mean of y
TU - P1	0.0452	27.98	Normalizer							2.13 4.15
TU - P1	0.0452	27.98	Normalizer
DTCs - P2	0.0519	17	4.36	4.61	mean
DTCs - P2	0.0519	16.86	4.79	0.223383	SD
DTCs - P2	0.0519	16.9	4.68							mtDNA content higher in DTCs as compared to TUMOR (Welch Two Sample t-test: p=0.00074)
DTCs - P2	0.0452	27.5	Normalizer							Welch Two Sample t-test
DTCs - P2	0.0452	27.33	Normalizer
DTCs - P2	0.0452	27.38	Normalizer							data: p2DTC and p2TU
REF - P2	0.0519	19.9	0.516*	1.305	mean					t = 17.435, df = 2.7059, p-value = 0.0007381
REF - P2	0.0519	18.49	1.36	0.0777817	SD
REF - P2	0.0519	18.62	1.25							alternative hypothesis: true difference in means is not equal to 0
REF - P2	0.0452	26.77	Normalizer							95 percent confidence interval:
REF - P2	0.0452	27.58	Normalizer							1.998169 2.961831
REF - P2	0.0452	27.31	Normalizer							sample estimates:
TU - P2	0.0519	17.49	3.85*	2.13	mean					mean of x mean of y
TU - P2	0.0519	18.3	2.19	0.0848528	SD					4.61 2.13
TU - P2	0.0519	18.38	2.07
TU - P2	0.0452	27.69	Normalizer
TU - P2	0.0452	27.63	Normalizer
TU - P2	0.0452	27.8	Normalizer
DTCs - P3	0.0519	15.03	5.95*	9.57	mean
DTCs - P3	0.0519	14.37	9.4	0.240416	SD
DTCs - P3	0.0519	14.31	9.74							mtDNA content higher in DTCs as compared to TUMOR (Welch Two Sample t-test: p=0.042)
DTCs - P3	0.0452	25.95	Normalizer							Welch Two Sample t-test
DTCs - P3	0.0452	25.85	Normalizer
DTCs - P3	0.0452	25.83	Normalizer							data: p3DTC and p3TU
REF - P3	0.0519	16.4	1.41	1.50333	mean					t = 10.376, df = 1.1786, p-value = 0.04206
REF - P3	0.0519	16.15	1.68	0.15308	SD
REF - P3	0.0519	16.4	1.42							alternative hypothesis: true difference in means is not equal to 0
REF - P3	0.0452	25.36	Normalizer							95 percent confidence interval:
REF - P3	0.0452	24.41	Normalizer							0.2234598 3.0265402
REF - P3	0.0452	25.75	Normalizer							sample estimates:
TU - P3	0.0519	14.52	7.97	7.925	mean					mean of x mean of y
TU - P3	0.0519	14.53	7.88	0.0636396	SD					9.550 7.925
TU - P3	0.0519	15.17	5.08*
TU - P3	0.0452	25.81	Normalizer
TU - P3	0.0452	25.85	Normalizer
TU - P3	0.0452	25.71	Normalizer
DTCs - P4	0.0519	17.9	2.43	2.34	mean					mtDNA content higher in DTCs as compared to TUMOR (Welch Two Sample t-test: p=0.04641)
DTCs - P4	0.0519	17.98	2.3	0.0781025	SD					Welch Two Sample t-test
DTCs - P4	0.0519	17.99	2.29
DTCs - P4	0.0452	27.37	Normalizer							data: p4DTC and p4TU
DTCs - P4	0.0452	27.49	Normalizer							t = 4.1136, df = 2.191, p-value =
DTCs - P4	0.0452	27.52	Normalizer
TU - P4	0.0519	15.39	2.14	2.15	mean					alternative hypothesis: true difference in means is not equal to 0
TU - P4	0.0519	15.38	2.16	0.0141421	SD					95 percent confidence interval:
TU - P4	0.0519	15.69	1.74*							0.006978686 0.373021314
TU - P4	0.0452	24.64	Normalizer							sample estimates:
TU - P4	0.0452	24.71	Normalizer							mean of x mean of y
TU - P4	0.0452	24.95	Normalizer							2.34 2.15
PBLC-Control	0.0519	17.1	Calibrator	1	mean
PBLC-Control	0.0519	16.55	Calibrator	0	SD
PBLC-Control	0.0519	16.57	Calibrator
PBLC-Control	0.0452	24.99	Normalizer
PBLC-Control	0.0452	25.01	Normalizer
PBLC-Control	0.0452	25.01	Normalizer
Well Name	Threshold (dRn)	Ct (dRn)	Rel. Quant. to Cal. (dRn)	fold-change						mtDNA content higher in TUMOR as compared to DTCs (Welch Two Sample t-test: p=0.0003)
DTCs - P5	0.0903	20.62	0.389	0.380667	mean					Welch Two Sample t-test
DTCs - P5	0.0903	20.66	0.38	0.00802081	SD
DTCs - P5	0.0903	20.68	0.373							data: p5DTC and p5TU
DTCs - P5	0.1109	27.82	Normalizer							t = -40.036, df = 2.2081, p-value = 0.0003335
DTCs - P5	0.1109	27.81	Normalizer
DTCs - P5	0.1109	27.92	Normalizer							alternative hypothesis: true difference in means is not equal to 0
REF - P5	0.0903	17.67	1.8	1.76	mean					95 percent confidence interval:
REF - P5	0.0903	17.78	1.67	0.0781025	SD					-0.9145384 -0.7507949
REF - P5	0.0903	17.66	1.81							sample estimates:
REF - P5	0.1109	27.07	Normalizer							mean of x mean of y
REF - P5	0.1109	27.08	Normalizer							0.3806667 1.2133333
REF - P5	0.1109	27.17	Normalizer
TU - P5	0.0903	19.91	1.21	1.21333	mean
TU - P5	0.0903	19.94	1.18	0.0351188	SD
TU - P5	0.0903	19.87	1.25
TU - P5	0.1109	28.81	Normalizer
TU - P5	0.1109	28.76	Normalizer
TU - P5	0.1109	28.76	Normalizer
DTCs - P6	0.0903	15.85	2.81	2.61333	mean
DTCs - P6	0.0903	16.06	2.42	0.195021	SD
DTCs - P6	0.0903	15.96	2.61
DTCs - P6	0.1109	25.83	Normalizer
DTCs - P6	0.1109	26.05	Normalizer							mtDNA content higher in DTCs as compared to TUMOR (Welch Two Sample t-test: p=0.0029)
DTCs - P6	0.1109	25.91	Normalizer							Welch Two Sample t-test
REF - P6	0.0903	28.11	0.00212	0.00158667	mean
REF - P6	0.0903	29.12	0.00105	0.000535008	SD					data: p6DTC and p6TU
REF - P6	0.0903	28.53	0.00159							t = 8.6127, df = 3.0839, p-value = 0.002959
REF - P6	0.1109	27.9	Normalizer
REF - P6	0.1109	27.8	Normalizer							alternative hypothesis: true difference in means is not equal to 0
REF - P6	0.1109	27.76	Normalizer							95 percent confidence interval:
TU - P6	0.0903	16.79	1.39	1.51	mean					0.7018481 1.5048185
TU - P6	0.0903	16.63	1.55	0.10583	SD					sample estimates:
TU - P6	0.0903	16.6	1.59							mean of x mean of y
TU - P6	0.1109	25.99	Normalizer							2.613333 1.510000
TU - P6	0.1109	25.76	Normalizer
TU - P6	0.1109	25.82	Normalizer
DTCs - P7	0.0903	17.72	1.77	1.97667	mean					mtDNA content higher in DTCs as compared to TUMOR (Welch Two Sample t-test: p=0.0013)
DTCs - P7	0.0903	17.46	2.12	0.183394	SD					Welch Two Sample t-test
DTCs - P7	0.0903	17.52	2.04
DTCs - P7	0.1109	27.16	Normalizer							data: p7DTC and p7TU
DTCs - P7	0.1109	27.1	Normalizer							t = -17.534, df = 2.4247, p-value = 0.001297
DTCs - P7	0.1109	27.14	Normalizer
TU - P7	0.0903	17.44	3.63	3.6	mean					alternative hypothesis: true difference in means is not equal to 0
TU - P7	0.0903	17.46	3.57	0.0424264	SD					95 percent confidence interval:
TU - P7	0.0903	17.89	2.65*							-1.973845 -1.292822
TU - P7	0.1109	27.73	Normalizer							sample estimates:
TU - P7	0.1109	28.01	Normalizer							mean of x mean of y
TU - P7	0.1109	27.91	Normalizer							1.966667 3.600000
DTCs - P8	0.0903	16.98	4.56	4.65333	mean					mtDNA content higher in DTCs as compared to TUMOR (Welch Two Sample t-test: p=0.0005)
DTCs - P8	0.0903	16.87	4.9	0.215716	SD					Welch Two Sample t-test
DTCs - P8	0.0903	17	4.5
DTCs - P8	0.1109	27.85	Normalizer							data: p8DTC and p8TU
DTCs - P8	0.1109	27.69	Normalizer							t = 17.424, df = 2.9116, p-value = 0.0004902
DTCs - P8	0.1109	27.73	Normalizer
TU - P8	0.0903	18.07	1.71	1.815	mean					alternative hypothesis: true difference in means is not equal to 0
TU - P8	0.0903	17.9	1.92	0.148492	SD					95 percent confidence interval:
TU - P8	0.0903	17.49	2.56*							2.310897 3.365770
TU - P8	0.1109	27.29	Normalizer							sample estimates:
TU - P8	0.1109	27.41	Normalizer							mean of x mean of y
TU - P8	0.1109	27.6	Normalizer							4.653333 1.815000
PBLC-Control	0.0903	17.74	Calibrator	1	mean
PBLC-Control	0.0903	17.72	Calibrator	0	SD
PBLC-Control	0.0903	17.74	Calibrator
PBLC-Control	0.1109	26.25	Normalizer							mtDNA content higher in DTCs as compared to REF (Welch Two Sample t-test: p=0.002242)
PBLC-Control	0.1109	26.31	Normalizer							Welch Two Sample t-test
PBLC-Control	0.1109	26.4	Normalizer
										data: p9DTC and p9REF
Well Name	Threshold (dRn)	Ct (dRn)	Rel. Quant. to Cal. (dRn)	fold-change						t = 18.566, df = 2.1123, p-value = 0.002242
DTCs - P9	0.1197	16.72	2.73	2.76667	mean
DTCs - P9	0.1197	16.63	2.9	0.119304	SD					alternative hypothesis: true difference in means is not equal to 0
DTCs - P9	0.1197	16.75	2.67							95 percent confidence interval:
DTCs - P9	0.1048	25.8	Normalizer							1.010970 1.582363
DTCs - P9	0.1048	25.84	Normalizer							sample estimates:
DTCs - P9	0.1048	25.83	Normalizer							mean of x mean of y
REF - P9	0.1197	17.48	1.47	1.47	mean					2.766667 1.470000
REF - P9	0.1197	17.46	1.49	0.02	SD
REF - P9	0.1197	17.5	1.45
REF - P9	0.1048	25.72	Normalizer
REF - P9	0.1048	25.69	Normalizer
REF - P9	0.1048	25.65	Normalizer
DTCs - P10	0.1197	16.62	3.68	3.89667	mean					mtDNA content higher in DTCs as compared to REF (Welch Two Sample t-test: p=0.003886)
DTCs - P10	0.1197	16.5	4.01	0.187705	SD					Welch Two Sample t-test
DTCs - P10	0.1197	16.5	4
DTCs - P10	0.1048	26.16	Normalizer							data: p10DTC and p10REF
DTCs - P10	0.1048	26.16	Normalizer							t = 10.26, df = 2.5457, p-value = 0.003886
DTCs - P10	0.1048	26.13	Normalizer
REF - P10	0.1197	16.86	2.63	2.71	mean					alternative hypothesis: true difference in means is not equal to 0
REF - P10	0.1197	16.81	2.74	0.07	SD					95 percent confidence interval:
REF - P10	0.1197	16.79	2.76							0.778480 1.594853
REF - P10	0.1048	25.9	Normalizer							sample estimates:
REF - P10	0.1048	25.99	Normalizer							mean of x mean of y
REF - P10	0.1048	25.84	Normalizer							3.896667 2.710000
SKM-Control	0.1197	13.54	39	40.5333	mean
SKM-Control	0.1197	13.46	41.3	1.32791	SD
SKM-Control	0.1197	13.46	41.3
SKM-Control	0.1048	26.49	Normalizer
SKM-Control	0.1048	26.47	Normalizer
SKM-Control	0.1048	26.49	Normalizer
PBLC-Control	0.1197	18	Calibrator	1
PBLC-Control	0.1197	17.68	Calibrator	0
PBLC-Control	0.1197	17.75	Calibrator
PBLC-Control	0.1048	25.47	Normalizer
PBLC-Control	0.1048	25.48	Normalizer
PBLC-Control	0.1048	25.45	Normalizer
