# Supplementary material for: Neuroblastoma cells undergo transcriptomic alterations upon dissemination into the bone marrow and subsequent tumor progression
Source: Int J Cancer. 2017 Oct 4;142(2):297–307. doi: 10.1002/ijc.31053 (PMC5725737; doi:10.1002/ijc.31053)
Supplement: Supplementary file 15 — Supporting Information Table 11 [file IJC-142-297-s015.xlsx]

## Sheet: Sheet1
#	Ensembl	Gene	Gene location	log2FC DTCdx vs. DTCrel	p value DTCdx vs. DTCrel	q value DTCdx vs. DTCrel
1	ENSG00000156575	PRG3	11q12.1	5.46028	2.95744e-12	6.49159e-08
2	ENSG00000121053	EPX	17q22	3.29374	3.89305e-10	4.27262e-06
3	ENSG00000160948	VPS28	8q24.3	0.706796	1.88196e-09	1.37697e-05
5	ENSG00000129951	LPPR3	19p13.3	1.58037	3.45657e-09	1.77764e-05
4	ENSG00000105327	BBC3	19q13.32	1.29268	4.04929e-09	1.77764e-05
6	ENSG00000099817	POLR2E	19p13.3	0.653946	2.16314e-08	6.94442e-05
7	ENSG00000131116	ZNF428	19q13.31	0.936622	2.21462e-08	6.94442e-05
8	ENSG00000161905	ALOX15	17p13.2	4.16188	4.43277e-08	0.000121624
10	ENSG00000260521	CTD-2576F9.1	15q26.2	0.956859	6.39285e-08	0.000146049
9	ENSG00000077463	SIRT6	19p13.3	0.611678	6.65372e-08	0.000146049
11	ENSG00000142303	ADAMTS10	19p13.2	1.98409	9.36046e-08	0.000171218
12	ENSG00000163064	EN1	2q14.2	4.44177	8.59422e-08	0.000171218
13	ENSG00000116127	ALMS1	2p13.1	-0.687186	1.11299e-07	0.000187923
14	ENSG00000182087	TMEM259	19p13.3	0.853008	1.32811e-07	0.000208229
15	ENSG00000162981	FAM84A	2p24.3	2.79465	1.72405e-07	0.000252286
16	ENSG00000141096	DPEP3	16q22.1	3.77071	1.98121e-07	0.000271798
18	ENSG00000188536	HBA2	16p13.3	3.39937	3.28103e-07	0.000360093
17	ENSG00000167468	GPX4	19p13.3	0.874026	3.20128e-07	0.000360093
19	ENSG00000105605	CACNG7	19q13.42	3.76998	3.23398e-07	0.000360093
20	ENSG00000124092	CTCFL	20q13.31	3.84882	3.07834e-07	0.000360093
21	ENSG00000168101	NUDT16L1	16p13.3	0.551921	3.82413e-07	0.000399712
22	ENSG00000240975	RP11-313M3.1	11p12	1.68287	4.64814e-07	0.000463757
23	ENSG00000147485	PXDNL	8q11.23	-2.69198	5.9053e-07	0.000563571
24	ENSG00000178403	NEUROG2	4q25	-5.09956	7.34594e-07	0.000671848
25	ENSG00000118046	STK11	19p13.3	0.676315	1.05055e-06	0.000875167
26	ENSG00000133275	CSNK1G2	19p13.3	0.828672	1.04301e-06	0.000875167
27	ENSG00000089847	ANKRD24	19p13.3	1.93898	1.07652e-06	0.000875167
28	ENSG00000063438	AHRR	5p15.33	2.82113	1.26684e-06	0.000993111
29	ENSG00000242154	RP4-778K6.3	7q22.3	-1.91579	1.57087e-06	0.00118899
30	ENSG00000130748	TMEM160	19q13.32	0.804191	1.65188e-06	0.00120291
31	ENSG00000234985	RP11-3L10.3	7q31.31	1.10012	1.69886e-06	0.00120291
32	ENSG00000165949	IFI27	14q32.12	-2.49503	1.78701e-06	0.00122578
33	ENSG00000123144	C19orf43	19p13.2	0.596885	1.95775e-06	0.0013022
34	ENSG00000169750	RAC3	17q25.3	0.951138	2.25547e-06	0.0014561
35	ENSG00000229344	RP5-857K21.7	1p36.33	2.9033	2.34064e-06	0.00146792
36	ENSG00000206650	SNORA70G	12q15	-1.76489	2.48639e-06	0.00151601
40	ENSG00000105376	ICAM5	19p13.2	1.79739	3.00573e-06	0.0016494
38	ENSG00000125652	ALKBH7	19p13.3	0.759511	2.92444e-06	0.0016494
39	ENSG00000182154	MRPL41	9q34.3	0.828415	2.96982e-06	0.0016494
37	ENSG00000197976	AKAP17A	Xp22.33	0.675359	3.00535e-06	0.0016494
41	ENSG00000104904	OAZ1	19p13.3	0.7137	3.55093e-06	0.00190105
43	ENSG00000244734	HBB	11p15.4	3.01184	3.67506e-06	0.00191391
42	ENSG00000206172	HBA1	16p13.3	3.00353	3.74935e-06	0.00191391
44	ENSG00000262902	RP11-750B16.1	17q22	2.43903	3.8676e-06	0.0019294
45	ENSG00000167508	MVD	16q24.3	0.956631	4.73531e-06	0.00230978
46	ENSG00000133250	ZNF414	19p13.2	0.599032	5.31676e-06	0.00253702
47	ENSG00000181240	SLC25A41	19p13.3	2.09152	6.13537e-06	0.00286535
48	ENSG00000128228	SDF2L1	22q11.21	1.0419	7.04802e-06	0.003223
49	ENSG00000177350	RPL13AP3	14q22.3	1.36248	7.72645e-06	0.00346113
50	ENSG00000007376	RPUSD1	16p13.3	0.618055	7.96845e-06	0.00349815
51	ENSG00000059122	FLYWCH1	16p13.3	0.749258	8.51271e-06	0.00356136
52	ENSG00000105643	ARRDC2	19p13.11	1.3782	8.59917e-06	0.00356136
53	ENSG00000255198	SNHG9	16p13.3	1.19582	9.15951e-06	0.00366603
54	ENSG00000130202	PVRL2	19q13.32	1.62964	9.18596e-06	0.00366603
55	ENSG00000063177	RPL18	19q13.33	0.79065	9.7837e-06	0.00383486
56	ENSG00000122008	POLK	5q13.3	-0.572494	1.05347e-05	0.00405678
57	ENSG00000095906	NUBP2	16p13.3	0.687761	1.10521e-05	0.00418266
58	ENSG00000154646	TMPRSS15	21q21.1	-3.31087	1.16893e-05	0.00434882
59	ENSG00000154059	IMPACT	18q11.2	-0.703115	1.27038e-05	0.00464746
60	ENSG00000182871	COL18A1	21q22.3	1.31262	1.36873e-05	0.00492518
64	ENSG00000103363	TCEB2	16p13.3	0.697693	1.53554e-05	0.00512339
63	ENSG00000122490	PQLC1	18q23	0.622564	1.56386e-05	0.00512339
65	ENSG00000105767	CADM4	19q13.31	1.0482	1.53645e-05	0.00512339
61	ENSG00000231079	AC105402.4	2q23.1	-1.63192	1.49358e-05	0.00512339
66	ENSG00000164047	CAMP	3p21.31	3.19247	1.54568e-05	0.00512339
62	ENSG00000164253	WDR41	5q14.1	-0.642253	1.52694e-05	0.00512339
67	ENSG00000099821	POLRMT	19p13.3	0.599688	1.68899e-05	0.00545197
68	ENSG00000233380	RPS2P48	17q22	1.48196	1.74118e-05	0.00545983
69	ENSG00000163029	SMC6	2p24.2	1.4969	1.71749e-05	0.00545983
70	ENSG00000135549	PKIB	6q22.31	1.94128	1.84226e-05	0.00569544
71	ENSG00000145439	CBR4	4q32.3	-0.830793	1.97635e-05	0.00602513
72	ENSG00000173809	TDRD12	19q13.11	-2.21939	2.07849e-05	0.00619511
73	ENSG00000105373	GLTSCR2	19q13.33	0.701961	2.18616e-05	0.00639817
74	ENSG00000148362	C9orf142	9q34.3	0.684655	2.30252e-05	0.00657862
77	ENSG00000142102	ATHL1	11p15.5	1.74321	2.40248e-05	0.00659181
75	ENSG00000166157	TPTE	21p11.1	-3.31965	2.36803e-05	0.00659181
76	ENSG00000158552	ZFAND2B	2q35	0.545242	2.37716e-05	0.00659181
78	ENSG00000134871	COL4A2	13q34	2.15012	2.44183e-05	0.00661705
90	ENSG00000108342	CSF3	17q21.1	2.83849	2.83252e-05	0.00663197
81	ENSG00000150477	KIAA1328	18q12.2	-0.66377	2.70282e-05	0.00663197
83	ENSG00000070423	RNF126	19p13.3	0.637057	2.83263e-05	0.00663197
89	ENSG00000125733	TRIP10	19p13.3	1.38916	2.62721e-05	0.00663197
87	ENSG00000089351	GRAMD1A	19q13.11	0.749953	2.63558e-05	0.00663197
85	ENSG00000105372	RPS19	19q13.2	0.723092	2.56239e-05	0.00663197
86	ENSG00000167685	ZNF444	19q13.43	0.740297	2.62737e-05	0.00663197
80	ENSG00000119285	HEATR1	1q43	-0.682915	2.69042e-05	0.00663197
79	ENSG00000240864	IGKV1-16	2p11.2	-2.88274	2.69995e-05	0.00663197
84	ENSG00000061938	TNK2	3q29	0.687324	2.84012e-05	0.00663197
88	ENSG00000243449	C4orf48	4p16.3	1.09601	2.82562e-05	0.00663197
82	ENSG00000197969	VPS13A	9q21.2	-0.628611	2.833e-05	0.00663197
91	ENSG00000186676	EEF1GP1	7q31.33	0.856042	2.87131e-05	0.00663423
92	ENSG00000100726	TELO2	16p13.3	0.543437	3.05721e-05	0.00699018
93	ENSG00000116747	TROVE2	1q31.2	-0.537592	3.09175e-05	0.00699627
94	ENSG00000151012	SLC7A11	4q28.3	2.60672	3.20395e-05	0.00717619
95	ENSG00000182836	PLCXD3	5p13.1	3.14248	3.36358e-05	0.00745763
96	ENSG00000137494	ANKRD42	11q14.1	-0.884593	3.44215e-05	0.00755553
97	ENSG00000211611	IGKV6-21	2p11.2	-3.73294	3.53442e-05	0.00760593
98	ENSG00000159069	FBXW5	9q34.3	0.530056	3.50984e-05	0.00760593
99	ENSG00000049246	PER3	1p36.23	-1.16064	3.63529e-05	0.00774706
101	ENSG00000141873	SLC39A3	19p13.3	0.668017	3.87834e-05	0.00817044
102	ENSG00000213722	DDAH2	6p21.33	0.784512	3.94563e-05	0.00817044
100	ENSG00000176248	ANAPC2	9q34.3	0.57282	3.93831e-05	0.00817044
103	ENSG00000188157	AGRN	1p36.33	1.36486	3.99331e-05	0.00819187
104	ENSG00000169231	THBS3	1q22	-0.824265	4.05027e-05	0.0082318
105	ENSG00000235297	FAUP1	18q22.3	0.656023	4.33162e-05	0.00872285
106	ENSG00000271043	MTRNR2L2	5q14.1	-1.86863	4.41793e-05	0.00881578
109	ENSG00000169905	TOR1AIP2	1q25.2	-0.58311	4.60801e-05	0.0089517
108	ENSG00000212916	MAP10	1q42.2	-1.23192	4.60839e-05	0.0089517
107	ENSG00000126752	SSX1	Xp11.23	-4.54595	4.58776e-05	0.0089517
110	ENSG00000253304	TMEM200B	1p35.3	-1.79632	4.97735e-05	0.00953738
111	ENSG00000125885	MCM8	20p12.3	-0.789523	5.07341e-05	0.00953738
112	ENSG00000113569	NUP155	5p13.2	-0.582853	5.08371e-05	0.00953738
113	ENSG00000148400	NOTCH1	9q34.3	1.49868	5.02527e-05	0.00953738
