# Supplementary material for: Neuroblastoma cells undergo transcriptomic alterations upon dissemination into the bone marrow and subsequent tumor progression
Source: Int J Cancer. 2017 Oct 4;142(2):297–307. doi: 10.1002/ijc.31053 (PMC5725737; doi:10.1002/ijc.31053)
Supplement: Supplementary file 16 — Supporting Information Table 12 [file IJC-142-297-s016.xlsx]

## Sheet: bonf p
Oberthuer 251 (cutoff_modus:scan), overall survival			DOI:
	All patients	Stage M patients	10.1200/JCO.2006.06.1879
STK11	NA (gene not available in dataset)	NA (gene not available in dataset)
SIRT6	NA (gene not available in dataset)	NA (gene not available in dataset)
CADM4	low is worse (raw p=0.049, bonf p=1.0)	low is worse (raw p=0.042, bonf p=1.0)
BBC3	low is worse (raw p=3.0e-04, bonf p=0.072)	low is worse (raw p=6.8e-04, bonf p=0.035)
GLTSCR2	NA (gene not available in dataset)	NA (gene not available in dataset)
Oberthuer 251 (cutoff_modus:scan), EFS
	All patients	Stage M patients
STK11	NA (gene not available in dataset)	NA (gene not available in dataset)
SIRT6	NA (gene not available in dataset)	NA (gene not available in dataset)
CADM4	low is worse (raw p=3.2e-05, bonf p=7.5e-03)	low is worse (raw p=3.8e-04, bonf p=0.02)
BBC3	low is worse (raw p=1.2e-04, bonf p=0.028)	low is worse (raw p=4.5e-05, bonf p=2.3e-03)
GLTSCR2	NA (gene not available in dataset)	NA (gene not available in dataset)
Kocak 649 (cutoff_modus:scan), overall survival			DOI:
	All patients	Stage M patients	10.1038/cddis.2013.84
STK11	high is worse (raw p=9.2e-06, bonf p=4.2e-03)	high is worse (raw p=1.3e-03, bonf p=0.174)
SIRT6	high is worse (raw p=4.8e-04, bonf p=0.221)	high is worse (raw p=0.092, bonf p=1.0)
CADM4	low is worse (raw p=1.5e-04, bonf p=0.068)	low is worse (raw p=0.084, bonf p=1.0)
BBC3	low is worse (raw p=4.3e-05, bonf p=0.020)	low is worse (raw p=0.046, bonf p=1.0)
GLTSCR2	low is worse (raw p=4.9e-03, bonf p=1.0)	high is worse (raw p=0.127, bonf p=1.0)
Kocak 649 (cutoff_modus:scan), EFS
	All patients	Stage Mpatients
STK11	high is worse (raw p=6.6e-03, bonf p=1.0)	high is worse (raw p=3.9e-03, bonf p=0.519)
SIRT6	high is worse (raw p=7.7e-03, bonf p=1.0)	low is worse (raw p=0.072, bonf p=1.0)
CADM4	low is worse (raw p=6.2e-03, bonf p=0.068)	low is worse (raw p=0.036, bonf p=1.0)
BBC3	low is worse (raw p=1.0e-04, bonf p=0.046)	low is worse (raw p=0.026, bonf p=1.0)
GLTSCR2	high is worse (raw p=0.08, bonf p=1.0)	high is worse (raw p=0.037, bonf p=1.0)
Asgharzadeh TARGET 249 (cutoff_modus:scan), overall survival			R2 internal identifier: ps_avgpres_targetnrbl249_huex10t
	All patients	Stage M patients
STK11	high is worse (raw p=0.013, bonf p=1.0)	high is worse (raw p=0.061, bonf p=1.0)
SIRT6	high is worse (raw p=6.6e-03, bonf p=1.0)	high is worse (raw p=0.062, bonf p=1.0)
CADM4	low is worse (raw p=1.1e-05, bonf p=1.8e-03)	low is worse (raw p=0.016, bonf p=1.0)
BBC3	low is worse (raw p=0.038, bonf p=1.0)	low is worse (raw p=7.7e-03, bonf p=1.0)
GLTSCR2	high is worse (raw p=8.7e-06, bonf p=1.4e-03)	high is worse (raw p=2.7e-04, bonf p=0.037)
Capasso 27 (cutoff_modus:scan), overall survival			DOI:
		Stage M patients	10.1186/s12967-016-0896-7
STK11		high is worse (raw p=0.453, bonf p=1.0)
SIRT6		high is worse (raw p=0.269, bonf p=1.0)
CADM4		low is worse (raw p=1.3e-03, bonf p=0.016)
BBC3		low is worse (raw p=0.032, bonf p=0.389)
GLTSCR2		low is worse (raw p=0.476, bonf p=1.0)
Capasso 27 (cutoff_modus:scan), EFS
		Stage M patients
STK11		high is worse (raw p=0.453, bonf p=1.0)
SIRT6		high is worse (raw p=0.269, bonf p=1.0)
CADM4		low is worse (raw p=1.3e-03, bonf p=0.016)
BBC3		low is worse (raw p=0.032, bonf p=0.389)
GLTSCR2		low is worse (raw p=0.476, bonf p=1.0)
Versteeg 88 (cutoff_modus:scan), overall survival			DOI:
	All patients	Stage M patients	10.1038/nature10910
STK11	low is worse (raw p=0.014, bonf p=1.0)	low is worse (raw p=0.190, bonf p=1.0)
SIRT6	high is worse (raw p=0.152, bonf p=1.0)	low is worse (raw p=1.4e-03, bonf p=0.034)
CADM4	low is worse (raw p=0.036, bonf p=1.0)	low is worse (raw p=0.298, bonf p=1.0)
BBC3	high is worse (raw p=0.052, bonf p=1.0)	high is worse (raw p=0.174, bonf p=1.0)
GLTSCR2	high is worse (raw p=0.003, bonf p=0.19)	high is worse (raw p=0.093, bonf p=1.0)
Versteeg 88 (cutoff_modus:scan), EFS
	All patients	Stage M patients
STK11	low is worse (raw p=0.0035, bonf p=0.25)	low is worse (raw p=0.164, bonf p=1.0)
SIRT6	high is worse (raw p=0.162, bonf p=1.0)	low is worse (raw p=2.3e-04, bonf p=5.7e-03)
CADM4	low is worse (raw p=0.027, bonf p=1.0)	low is worse (raw p=0.226, bonf p=1.0)
BBC3	high is worse (raw p=0.065, bonf p=1.0)	high is worse (raw p=0.132, bonf p=1.0)
GLTSCR2	low is worse (raw p=0.025, bonf p=1.0)	high is worse (raw p=0.16, bonf p=1.0)

## Sheet: Sheet1
POLRMT
RNF126
LPPR3
TMEM259
POLR2E
GPX4
STK11
CSNK1G2
OAZ1
SLC39A3
SIRT6
ANKRD24
ALKBH7
SLC25A41
TRIP10
ZNF414
ADAMTS10
ICAM5
C19orf43
ARRDC2
GRAMD1A
RPS19
ZNF428
CADM4
PVRL2
TMEM160
BBC3
GLTSCR2
RPL18
CACNG7
